# Supplementary material for: Microbiota Composition May Predict Anti-Tnf Alpha Response in Spondyloarthritis Patients: an Exploratory Study
Source: Sci Rep. 2018 Apr 3;8:5446. doi: 10.1038/s41598-018-23571-4 (PMC5882885; doi:10.1038/s41598-018-23571-4)
Supplement: Supplementary file 2 — Dataset1 [file 41598_2018_23571_MOESM2_ESM.xlsx]

## Sheet: Table_S1
patient	Treatment	NSAI	Corticosteroids	Conventional synthetic DMARDs	N	V1 before TNF	V2 after TNF	age [years]	gender	date of diagnosis	disease duration [years]	HLAB27	inflammatory backpain	global	peripheral joint swelling	morning stiffness score /10	BASDAI1 (/10)	BASFI 1 (/10)	CRP mg/l	ESR	ADSAS V1	inflammatory backpain (EVA)	global	DM1 (morning stiffness) score	BASDAI 10	BASFI 10	CRP mg/l	ESR	ASDAS V2	ASDAS V1-V2
P1	Enbrel (etanercept)	naproxen	Yes	0	2005	2013-10-18	2014-03-24	24	M	2008-01-01	5	+	8	9	2	7.5	4.5	6.1	12	11	4	3	2	0.8	1	2	2	3	1.3	2.76
P2	Enbrel (etanercept)	ketoprofen	Yes	MTX	2010	2013-11-21	2014-03-11	42	M	2011-01-01	2	-	4	7	2	5	3.8	2.5	9	21	3	1	1	0	1.4	0	2	5	0.9	2.09
P3	Enbrel (etanercept)	ketoprofen, diclofenac	0	MTX	2011	2013-11-27	2014-04-22	23	M	2017-11-11	2	+	6	6	8	3.8	5.4		21	25	4	1	1	0	1	0	2	2	0.9	3.09
P4	Enbrel (etanercept)	0	0	0	1012	2015-03-31	2015-07-06	19	M	2014	1	+	5	3	5	5	5.2		10	9	3	0	1	1.3	1.6		1		0.6	2.38
P5	Humira (adalimumab)	ketoprofen	Yes	MTX	1017	2015-05-29	2015-08-27	38	M	2013	2	+	6	6	2	5	5		46	37	4.1	1	1	0	0.6		1		0.6	3.45
P6	Enbrel (etanercept)	naproxen	0	salazopyrin	1004	2013-10-28	2014-01-27	53	M	1989	24	+	7	4	0	2.5	3.5	7.3	7	8	2,6	2	2	0.4	2	5	2	2	1.3	1.37
P7	Enbrel (etanercept)	ketoprofen	Yes	0	2009	2013-11-07	2014-02-13	34	M	2017-10-13	0	+	7	9	4	10	7.4	6.9	2	26	3.3	1	2	10	2.2	0	2	4	1.6	1.77
P8	Enbrel (etanercept)	etoricoxib	Yes	0	2012	2013-11-28	2014-03-11	42	F	2012-07-01	1	+	6	4	2	3.8	4	2.9	2	10	2.2	1	0	1.3	0.7	1	2	8	0.8	1.33
P9	Enbrel (etanercept)	oxyphenbutazone	0	0	1001	2014-02-13	2014-05-15	79	M	1958	56	+	8	0	0	9	3.8		8	16	2.8	3	0	1.3	2.1		3	5	1.4	1.33
P10	Enbrel (etanercept)	ketoprofen	0	0	1002	2014-02-17	2014-05-19	29	M	1996	18	+	7	0	0	1	3.1		13	17	2.4	3	0	1.3	1.3		3	6	1.2	1.19
P11	Enbrel (etanercept)	diclofenac	0	0	1015	2015-05-04	2015-07-22	40	F	2008	7	-	4	0	5	3.8	4		9	1	2.4	2	2	1.3	1.8		0	1	0.7	1.72
P12	Humira (adalimumab)	ketoprofen	0	0	1013	2015-04-20	2015-07-20	35	F	2014	1	+	8	7	6	9	7.6		1	4	3.1	7	5	7.5	6		0	3	2.3	0.83
P13	Enbrel (etanercept)	meloxicam	0	0	2001	2013-09-23	2014-01-20	31	M	2017-06-11	2	+	3	3	1	2.5	2.9	2.2	5	7	2	0	1	1.7	1.1	0	2	3	1	1
P14	Enbrel (etanercept)	0	Yes	0	2002	2013-09-30	2014-01-06	37	F	2017-09-13	0	+	9	8	7	10	8.2	5.6	2	10	3.7	8	7	15	7.4	5	2	2	3.7	0.02
P15	Enbrel (etanercept)	meloxicam	0	0	2003	2013-10-08	2014-02-10	19	M	2012-12-01	1	-	6	5	4	1.7	4.8	3.3	2	5	2.3	6	4	1.3	4.4	2	2	2	2.1	0.21
P16	Enbrel (etanercept)	meloxicam	0	0	2007	2013-11-04	2014-02-06	54	M	1982	31	+	3	1	0	0.4	1.2	2.2	2	9	1.1	1	1	0.4	2.9	3	5	2	1.7	-0.58
P17	Remicade (infliximab)	0	0	0	1005	2014-03-31	2014-06-30	40	M	2012	2	+	6	3	5	5	5		1	2	2.1	5	2	5	4.4		3		2.1	-0.03
P18	Enbrel (etanercept)	meloxicam	0	0	1007	2015-02-11	2015-05-06	37	F	2014	1	+	5	4	9	2.5	6.3		10	45	3.2	8	4	1.3	5.6		4	23	2.7	0.52
P19	Enbrel (etanercept)	indometacin	0	0	1011	2015-03-12	2015-06-12	39	M	2014	1	+	4	4	2	1	4.9		6	16	2.2	9	8	1.3	7.6		2	25	3.2	-0.91

## Sheet: Table_S2
patient	Effect	# reads		# HQ reads		# human contamination		# chimeras		# assigned reads (Tango)
		M0	M3	M0	M3	M0	M3	M0	M3	M0	M3
P1	R	402323	405605	343205	300585	451	475	26186	19169	252836	216644
P2	R	452530	1501527	271473	1307192	634	382	19559	39294	176336	1055041
P3	R	496267	1885707	265682	1556802	594	196382	21204	28981	161734	1125630
P4	R	1030476	1413681	779008	1033169	2	8	35450	6999	664198	847114
P5	R	1076897	1252761	770623	1029348	28	14	2298	4080	614906	842033
P6	PR	361649	505299	312169	270599	265577	651	29681	15012	31028	187971
P7	PR	523957	1140215	320663	1024937	541	249136	30200	58625	200392	627674
P8	PR	1288589	2031042	1088951	1662263	303301	156115	43825	74467	648863	1193292
P9	PR	1538352	1432829	1388441	1045439	157994	249555	3345	19009	1007702	679641
P10	PR	1396359	1062874	1297088	783778	44127	192009	32013	56996	966165	463727
P11	PR	444679	1693042	223961	1244392	66	54	172	161	143416	938493
P12	NR	1436711	998672	823719	760439	2	8	37166	23316	605945	623081
P13	NR	1448850	3058002	1080433	2131801	445	2743	28812	9417	803953	1742559
P14	NR	1348364	1425978	863952	885959	1236	531	8937	79794	690572	651925
P15	NR	2237131	1229066	1640622	891901	147781	137357	48351	80961	1228626	628183
P16	NR	1261849	1105495	1130289	965893	371	204	6400	10369	911886	829855
P17	NR	640116	740342	740342	527013	0	30	87	0	354784	407679
P18	NR	1405768	1321098	1000231	934961	4	54	19846	24578	811657	719422
P19	NR	1333342	1340552	864123	995685	4	0	1339	1579	711996	828716

## Sheet: Table_S3
taxa	P1_M0	P1_M3	P2_M0	P2_M3	P3_M0	P3_M3	P4_M0	P4_M3	P5_M0	P5_M3	P7_M0	P7_M3	P8_M0	P8_M3	P9_M0	P9_M3	P10_M0	P10_M3	P11_M0	P11_M3	P12_M0	P12_M3	P13_M0	P13_M3	P14_M0	P14_M3	P15_M0	P15_M3	P16_M0	P16_M3	P17_M0	P17_M3	P18_M0	P18_M3	P19_M0	P19_M3
K:Bacteria	1	1	1	1	1	1	1	1	1	1	1	1	1	1	1	1	1	1	1	1	1	1	1	1	1	1	1	1	1	1	1	1	1	1	1	1
P:Verrucomicrobia	0.000466709	0.000586221	5.67102e-05	9.57316e-05	0.0185597	7.99942e-06	2.40901e-05	2.00684e-05	0.000452127	0.0278042	5.49195e-05	0	6.16472e-06	0.000391361	2.68423e-05	0.0244846	0.01146	0.000218626	6.97301e-06	3.19811e-06	0.000155132	6.90158e-05	1.24393e-05	2.29581e-06	6.08193e-05	6.13572e-06	2.68762e-05	9.58659e-06	0.000851257	3.61513e-06	0.000659686	0.0240042	0.0581503	0.0164175	0.0113296	6.51613e-05
C:Methylacidiphilae	0	0	0	0	0	0	0	0	0	0	0	0	0	0	0	0	0	0	0	0	0	0	0	0	0	0	0	0	0	0	0	0	0	0	0	1.20669e-06
O:Methylacidiphilales	0	0	0	0	0	0	0	0	0	0	0	0	0	0	0	0	0	0	0	0	0	0	0	0	0	0	0	0	0	0	0	0	0	0	0	1.20669e-06
F:Methylacidiphilaceae	0	0	0	0	0	0	0	0	0	0	0	0	0	0	0	0	0	0	0	0	0	0	0	0	0	0	0	0	0	0	0	0	0	0	0	1.20669e-06
G:Candidatus_Methylacidiphilum	0	0	0	0	0	0	0	0	0	0	0	0	0	0	0	0	0	0	0	0	0	0	0	0	0	0	0	0	0	0	0	0	0	0	0	1.20669e-06
S:Methylacidiphilum_infernorum	0	0	0	0	0	0	0	0	0	0	0	0	0	0	0	0	0	0	0	0	0	0	0	0	0	0	0	0	0	0	0	0	0	0	0	1.20669e-06
C:Spartobacteria	0	0	0	0	0	0	9.03379e-06	9.44395e-06	5.0417e-05	1.42513e-05	0	0	0	0	0	0	0	0	0	0	0.000115524	1.92602e-05	0	0	0	0	0	3.19553e-06	0	0	0	0	0	6.9501e-06	0	2.41338e-05
O:Spartobacteriales	0	0	0	0	0	0	9.03379e-06	9.44395e-06	5.0417e-05	1.42513e-05	0	0	0	0	0	0	0	0	0	0	0.000115524	1.92602e-05	0	0	0	0	0	3.19553e-06	0	0	0	0	0	6.9501e-06	0	2.41338e-05
F:Spartobacteriaceae	0	0	0	0	0	0	9.03379e-06	9.44395e-06	5.0417e-05	1.42513e-05	0	0	0	0	0	0	0	0	0	0	0.000115524	1.92602e-05	0	0	0	0	0	3.19553e-06	0	0	0	0	0	6.9501e-06	0	2.41338e-05
G:MC18	0	0	0	0	0	0	9.03379e-06	9.44395e-06	5.0417e-05	1.42513e-05	0	0	0	0	0	0	0	0	0	0	0.000115524	1.92602e-05	0	0	0	0	0	3.19553e-06	0	0	0	0	0	6.9501e-06	0	2.41338e-05
C:Verrucomicrobiae	0.000466709	0.000586221	5.67102e-05	9.57316e-05	0.0185597	7.99942e-06	1.50563e-05	1.06244e-05	0.00040171	0.02779	5.49195e-05	0	6.16472e-06	0.000391361	2.68423e-05	0.0244846	0.011459	0.000218626	6.97301e-06	3.19811e-06	3.96083e-05	4.97556e-05	1.24393e-05	2.29581e-06	6.08193e-05	6.13572e-06	2.68762e-05	6.39106e-06	0.000851257	3.61513e-06	0.000659686	0.0240042	0.0581503	0.0164106	0.0113296	3.98208e-05
O:Verrucomicrobiales	0.000466709	0.000586221	5.67102e-05	9.57316e-05	0.0185597	7.99942e-06	1.50563e-05	1.06244e-05	0.00040171	0.02779	5.49195e-05	0	6.16472e-06	0.000391361	2.68423e-05	0.0244846	0.011459	0.000218626	6.97301e-06	3.19811e-06	3.96083e-05	4.97556e-05	1.24393e-05	2.29581e-06	6.08193e-05	6.13572e-06	2.68762e-05	6.39106e-06	0.000851257	3.61513e-06	0.000659686	0.0240042	0.0581503	0.0164106	0.0113296	3.98208e-05
F:Verrucomicrobiaceae	0.000466709	0.000586221	5.67102e-05	9.57316e-05	0.0185597	7.99942e-06	1.50563e-05	1.06244e-05	0.00040171	0.02779	5.49195e-05	0	6.16472e-06	0.000391361	2.68423e-05	0.0244846	0.011459	0.000218626	6.97301e-06	3.19811e-06	3.96083e-05	4.97556e-05	1.24393e-05	2.29581e-06	6.08193e-05	6.13572e-06	2.68762e-05	6.39106e-06	0.000851257	3.61513e-06	0.000659686	0.0240042	0.0581503	0.0164106	0.0113296	3.98208e-05
G:Prosthecobacter	0	0	0	0	0	8.88824e-07	0	0	0	0	0	0	0	0	0	0	0	0	0	0	0	0	0	0	0	0	0	0	0	0	0	0	0	0	0	0
G:Akkermansia	0.000466709	0.000586221	5.67102e-05	9.57316e-05	0.0185597	7.11059e-06	1.50563e-05	1.06244e-05	0.00040171	0.02779	5.49195e-05	0	6.16472e-06	0.000391361	2.68423e-05	0.0244846	0.011459	0.000218626	6.97301e-06	3.19811e-06	3.96083e-05	4.97556e-05	1.24393e-05	2.29581e-06	6.08193e-05	6.13572e-06	2.68762e-05	6.39106e-06	0.000851257	3.61513e-06	0.000659686	0.0240042	0.0581503	0.0164092	0.0113296	3.98208e-05
S:Akkermansia_muciniphila	7.91033e-06	0	0	0	0.00404468	0	0	0	6.01751e-05	0.000657933	0	0	0	0.000225431	0	7.27958e-05	0.00122397	0	0	1.06604e-06	3.30069e-06	6.42007e-06	0	5.73952e-07	0	0	0	0	0	0	0	2.20762e-05	0.00429246	0.00215453	0.00357472	1.32736e-05
P:Gemmatimonadetes	0	0	0	0	0	0	0	0	0	0	0	0	0	0	0	0	0	0	0	0	0	0	1.24393e-06	0	0	0	0	0	0	0	0	0	1.23205e-06	0	0	0
C:Gemmatimonadetes_(class)	0	0	0	0	0	0	0	0	0	0	0	0	0	0	0	0	0	0	0	0	0	0	1.24393e-06	0	0	0	0	0	0	0	0	0	1.23205e-06	0	0	0
O:Gemmatimonadales	0	0	0	0	0	0	0	0	0	0	0	0	0	0	0	0	0	0	0	0	0	0	0	0	0	0	0	0	0	0	0	0	1.23205e-06	0	0	0
F:Gemmatimonadaceae	0	0	0	0	0	0	0	0	0	0	0	0	0	0	0	0	0	0	0	0	0	0	0	0	0	0	0	0	0	0	0	0	1.23205e-06	0	0	0
G:Gemmatimonas	0	0	0	0	0	0	0	0	0	0	0	0	0	0	0	0	0	0	0	0	0	0	0	0	0	0	0	0	0	0	0	0	1.23205e-06	0	0	0
P:Chlamydiae	0	0	0	0	0	0	0	0	0	0	0	0	0	0	0	0	0	0	0	3.19811e-06	0	0	0	0	0	0	0	0	0	0	0	7.35875e-06	0	0	0	0
C:Chlamydiae_(class)	0	0	0	0	0	0	0	0	0	0	0	0	0	0	0	0	0	0	0	3.19811e-06	0	0	0	0	0	0	0	0	0	0	0	7.35875e-06	0	0	0	0
O:Chlamydiales	0	0	0	0	0	0	0	0	0	0	0	0	0	0	0	0	0	0	0	3.19811e-06	0	0	0	0	0	0	0	0	0	0	0	7.35875e-06	0	0	0	0
F:Parachlamydiaceae	0	0	0	0	0	0	0	0	0	0	0	0	0	0	0	0	0	0	0	3.19811e-06	0	0	0	0	0	0	0	0	0	0	0	7.35875e-06	0	0	0	0
G:Parachlamydia	0	0	0	0	0	0	0	0	0	0	0	0	0	0	0	0	0	0	0	3.19811e-06	0	0	0	0	0	0	0	0	0	0	0	7.35875e-06	0	0	0	0
S:Parachlamydia_acanthamoebae	0	0	0	0	0	0	0	0	0	0	0	0	0	0	0	0	0	0	0	3.19811e-06	0	0	0	0	0	0	0	0	0	0	0	7.35875e-06	0	0	0	0
P:Synergistetes	0	0	0	1.89568e-06	4.32916e-05	0	1.50563e-06	0	0	0	4.99269e-06	0	0	0.000225431	2.98247e-06	1.48563e-06	0.0177356	2.16461e-06	0	2.13207e-06	0	1.60502e-06	1.24393e-06	1.1479e-06	0	1.53393e-06	0	8.1486e-05	0.00144102	1.20504e-06	0	0	0	0	0	1.20669e-06
C:Synergistia	0	0	0	1.89568e-06	4.32916e-05	0	1.50563e-06	0	0	0	4.99269e-06	0	0	0.000225431	2.98247e-06	1.48563e-06	0.0177356	2.16461e-06	0	2.13207e-06	0	1.60502e-06	1.24393e-06	1.1479e-06	0	1.53393e-06	0	8.1486e-05	0.00144102	1.20504e-06	0	0	0	0	0	1.20669e-06
O:Synergistales	0	0	0	1.89568e-06	4.32916e-05	0	1.50563e-06	0	0	0	4.99269e-06	0	0	0.000225431	2.98247e-06	1.48563e-06	0.0177356	2.16461e-06	0	2.13207e-06	0	1.60502e-06	1.24393e-06	1.1479e-06	0	1.53393e-06	0	8.1486e-05	0.00144102	1.20504e-06	0	0	0	0	0	1.20669e-06
F:Dethiosulfovibrionaceae	0	0	0	0	4.32916e-05	0	0	0	0	0	0	0	0	0	9.94158e-07	0	0	2.16461e-06	0	0	0	1.60502e-06	1.24393e-06	0	0	0	0	0	0	0	0	0	0	0	0	1.20669e-06
G:Jonquetella	0	0	0	0	6.18452e-06	0	0	0	0	0	0	0	0	0	0	0	0	0	0	0	0	0	0	0	0	0	0	0	0	0	0	0	0	0	0	0
S:Jonquetella_anthropi	0	0	0	0	6.18452e-06	0	0	0	0	0	0	0	0	0	0	0	0	0	0	0	0	0	0	0	0	0	0	0	0	0	0	0	0	0	0	0
G:TG5	0	0	0	0	0	0	0	0	0	0	0	0	0	0	9.94158e-07	0	0	2.16461e-06	0	0	0	1.60502e-06	0	0	0	0	0	0	0	0	0	0	0	0	0	1.20669e-06
G:Pyramidobacter	0	0	0	0	3.71071e-05	0	0	0	0	0	0	0	0	0	0	0	0	0	0	0	0	0	1.24393e-06	0	0	0	0	0	0	0	0	0	0	0	0	0
S:Pyramidobacter_piscolens	0	0	0	0	3.71071e-05	0	0	0	0	0	0	0	0	0	0	0	0	0	0	0	0	0	0	0	0	0	0	0	0	0	0	0	0	0	0	0
F:Synergistaceae	0	0	0	1.89568e-06	0	0	1.50563e-06	0	0	0	4.99269e-06	0	0	0.000225431	1.98832e-06	1.48563e-06	0.0177356	0	0	2.13207e-06	0	0	0	1.1479e-06	0	1.53393e-06	0	8.1486e-05	0.00144102	1.20504e-06	0	0	0	0	0	0
G:Synergistes	0	0	0	1.89568e-06	0	0	0	0	0	0	4.99269e-06	0	0	0.000222917	1.98832e-06	0	0.0177086	0	0	2.13207e-06	0	0	0	1.1479e-06	0	1.53393e-06	0	0	0.00142291	1.20504e-06	0	0	0	0	0	0
G:Cloacibacillus	0	0	0	0	0	0	1.50563e-06	0	0	0	0	0	0	1.67607e-06	0	0	2.69916e-05	0	0	0	0	0	0	0	0	0	0	8.1486e-05	1.81118e-05	0	0	0	0	0	0	0
G:vadinCA02	0	0	0	0	0	0	0	0	0	0	0	0	0	8.38033e-07	0	1.48563e-06	0	0	0	0	0	0	0	0	0	0	0	0	0	0	0	0	0	0	0	0
P:Thermotogae	0	0	0	0	0	0	0	0	0	0	4.99269e-06	0	0	0	0	0	0	0	0	0	0	0	0	0	0	0	0	0	0	0	0	0	0	0	0	0
C:Thermotogae_(class)	0	0	0	0	0	0	0	0	0	0	4.99269e-06	0	0	0	0	0	0	0	0	0	0	0	0	0	0	0	0	0	0	0	0	0	0	0	0	0
O:Thermotogales	0	0	0	0	0	0	0	0	0	0	4.99269e-06	0	0	0	0	0	0	0	0	0	0	0	0	0	0	0	0	0	0	0	0	0	0	0	0	0
F:Thermotogaceae	0	0	0	0	0	0	0	0	0	0	4.99269e-06	0	0	0	0	0	0	0	0	0	0	0	0	0	0	0	0	0	0	0	0	0	0	0	0	0
P:Chloroflexi	0	0	0	9.47838e-07	0	0	0	0	0	0	0	0	0	0	0	0	0	0	0	0	0	3.21004e-06	4.97571e-06	1.72185e-06	2.89616e-06	7.66965e-06	0	0	0	0	8.45752e-06	0	0.000152774	1.52902e-05	0	0
C:RA13C7	0	0	0	0	0	0	0	0	0	0	0	0	0	0	0	0	0	0	0	0	0	3.21004e-06	0	0	0	0	0	0	0	0	0	0	0	0	0	0
C:Ktedonobacteria	0	0	0	0	0	0	0	0	0	0	0	0	0	0	0	0	0	0	0	0	0	0	4.97571e-06	1.72185e-06	2.89616e-06	7.66965e-06	0	0	0	0	8.45752e-06	0	0.000152774	1.52902e-05	0	0
C:Anaerolineae	0	0	0	9.47838e-07	0	0	0	0	0	0	0	0	0	0	0	0	0	0	0	0	0	0	0	0	0	0	0	0	0	0	0	0	0	0	0	0
O:BPC110	0	0	0	9.47838e-07	0	0	0	0	0	0	0	0	0	0	0	0	0	0	0	0	0	0	0	0	0	0	0	0	0	0	0	0	0	0	0	0
P:Fibrobacteres	0	0	0	0	0	0	0	0	0	0	0	1.59615e-06	0	0	0	0	0	0	0	0	0	0	0	0	0	0	0	0	0	0	0	0	0	0	0	0
C:Fibrobacteres-2	0	0	0	0	0	0	0	0	0	0	0	1.59615e-06	0	0	0	0	0	0	0	0	0	0	0	0	0	0	0	0	0	0	0	0	0	0	0	0
P:SR1	0	0	0	0	0	0	0	0	0	0	0	0	0	0	0	0	0	0	0	0	0	0	0	5.73952e-07	0	0	0	0	0	0	0	0	0	0	0	0
P:Lentisphaerae	0	0	0	0	2.47381e-05	0	0	0	0	0	4.99269e-06	0	0	2.5141e-06	0	0	4.98306e-05	0	0	1.06604e-06	0	0	0	0	0	0	0	0	7.92393e-06	0	0	0	0	1.39002e-06	0	0
C:Lentisphaerae_(class)	0	0	0	0	2.47381e-05	0	0	0	0	0	4.99269e-06	0	0	2.5141e-06	0	0	4.98306e-05	0	0	1.06604e-06	0	0	0	0	0	0	0	0	7.92393e-06	0	0	0	0	1.39002e-06	0	0
O:Victivallales	0	0	0	0	2.47381e-05	0	0	0	0	0	4.99269e-06	0	0	2.5141e-06	0	0	4.98306e-05	0	0	1.06604e-06	0	0	0	0	0	0	0	0	7.92393e-06	0	0	0	0	1.39002e-06	0	0
F:Victivallaceae	0	0	0	0	2.47381e-05	0	0	0	0	0	4.99269e-06	0	0	2.5141e-06	0	0	4.98306e-05	0	0	1.06604e-06	0	0	0	0	0	0	0	0	7.92393e-06	0	0	0	0	1.39002e-06	0	0
P:Actinobacteria	0.00811204	0.00350348	0.0669238	0.102821	0.0384925	0.0511056	0.00280198	0.00251799	0.0130336	0.0248209	0.00666524	0.0168713	0.00814051	0.0701567	0.00520343	0.00676109	0.00409026	0.0396189	0.0355205	0.00729168	0.00744636	0.00627562	0.0134493	0.00698097	0.00721288	0.0962864	0.0250445	0.00162173	0.00525357	0.00246432	0.0529864	0.0600572	0.00752906	0.0113787	0.021357	0.00192105
C:Actinobacteria_(class)	0.00811204	0.00350348	0.0669238	0.102821	0.0384925	0.0511056	0.00280198	0.00251799	0.0130336	0.0248209	0.00666524	0.0168713	0.00814051	0.0701567	0.00520343	0.00676109	0.00409026	0.0396189	0.0355205	0.00729168	0.00744636	0.00627562	0.0134493	0.00698097	0.00721288	0.0962848	0.0250445	0.00162173	0.00525357	0.00246432	0.0529864	0.0600572	0.00752906	0.0113787	0.021357	0.00192105
O:koll13	0	0	0	0	0	0	0	0	0	0	0	0	0	0	0	0	0	0	0	0	0	0	0	0	0	1.53393e-06	0	0	0	0	0	0	0	0	0	1.20669e-06
O:Rubrobacterales	0	0	0	0	0	0	0	0	0	0	4.99269e-06	0	0	0	0	0	0	0	0	0	0	0	0	0	0	0	0	0	0	0	0	0	0	0	0	0
F:Rubrobacteraceae	0	0	0	0	0	0	0	0	0	0	4.99269e-06	0	0	0	0	0	0	0	0	0	0	0	0	0	0	0	0	0	0	0	0	0	0	0	0	0
G:Rubrobacter	0	0	0	0	0	0	0	0	0	0	4.99269e-06	0	0	0	0	0	0	0	0	0	0	0	0	0	0	0	0	0	0	0	0	0	0	0	0	0
S:Rubrobacter_xylanophilus	0	0	0	0	0	0	0	0	0	0	0	0	0	0	0	0	0	0	0	0	0	0	0	0	0	0	0	0	0	0	0	0	0	0	0	0
O:Actinomycetales	0.000261041	0.000221564	0.000430998	0.000454014	0.000606083	0.00270914	0.000686568	0.000641008	0.000644036	0.000742253	0.00027959	0.000344769	0.000203436	0.000324319	0.000134211	0.000289697	0.000375806	0.000110395	0.000202217	0.000568197	0.00388656	0.000410885	0.000916774	0.0035476	6.95078e-05	0.00106301	0.000263061	0.000111844	0.000481096	0.00013376	0.000132501	0.00129759	0.00638695	0.00115094	0.000627859	0.000312533
F:ACK-M1	7.91033e-06	4.61591e-06	0	0	1.85536e-05	0	0	1.18049e-06	0	0	4.99269e-06	1.59615e-06	0	0	0	4.45688e-06	0	0	0	0	0	0	0	0	0	0	0	3.19553e-06	0	0	2.81917e-06	2.45292e-06	2.4641e-06	0	1.40461e-06	3.62007e-06
F:Gordoniaceae	0	0	0	0	0	0	0	0	0	0	0	0	0	0	0	0	0	0	6.97301e-06	0	0	0	0	0	0	0	0	0	0	0	0	0	0	0	0	0
G:Gordonia	0	0	0	0	0	0	0	0	0	0	0	0	0	0	0	0	0	0	6.97301e-06	0	0	0	0	0	0	0	0	0	0	0	0	0	0	0	0	0
S:Gordonia_terrae	0	0	0	0	0	0	0	0	0	0	0	0	0	0	0	0	0	0	6.97301e-06	0	0	0	0	0	0	0	0	0	0	0	0	0	0	0	0	0
F:Intrasporangiaceae	0	0	0	0	0	0	4.5169e-06	0	0	0	0	0	0	0	0	0	0	0	0	0	0	0	0	0	0	0	0	0	0	0	0	0	0	2.78004e-06	0	0
G:Janibacter	0	0	0	0	0	0	0	0	0	0	0	0	0	0	0	0	0	0	0	0	0	0	0	0	0	0	0	0	0	0	0	0	0	2.78004e-06	0	0
F:Thermomonosporaceae	0	0	3.96972e-05	3.79135e-06	1.85536e-05	0	0	0	0	0	0	0	0	0	0	0	0	0	0	0	0	0	7.46356e-06	0	0	7.66965e-06	0	0	0	0	0	0	0	0	0	0
G:Actinocorallia	0	0	3.96972e-05	3.79135e-06	1.85536e-05	0	0	0	0	0	0	0	0	0	0	0	0	0	0	0	0	0	7.46356e-06	0	0	7.66965e-06	0	0	0	0	0	0	0	0	0	0
F:Brevibacteriaceae	3.95516e-06	0	1.70131e-05	0.000135541	6.18452e-06	4.44412e-06	0	0	0	0	0	6.38462e-06	0	2.5141e-05	1.98832e-06	0	0	0	0	0	0	1.60502e-06	2.48785e-06	0.00209894	0	4.60179e-06	8.1443e-07	0	4.52796e-06	1.20504e-06	2.81917e-06	0	9.97961e-05	0	1.40461e-06	0
G:Brevibacterium	3.95516e-06	0	1.70131e-05	0.000135541	6.18452e-06	4.44412e-06	0	0	0	0	0	6.38462e-06	0	2.5141e-05	1.98832e-06	0	0	0	0	0	0	1.60502e-06	2.48785e-06	0.00209894	0	4.60179e-06	8.1443e-07	0	4.52796e-06	1.20504e-06	2.81917e-06	0	9.97961e-05	0	1.40461e-06	0
S:Brevibacterium_paucivorans	0	0	0	0	0	3.5553e-06	0	0	0	0	0	1.59615e-06	0	0	0	0	0	0	0	0	0	0	0	8.60927e-06	0	0	0	0	0	0	0	0	0	0	0	0
S:Brevibacterium_aureum	0	0	0	0	0	0	0	0	0	0	0	0	0	0	0	0	0	0	0	0	0	0	0	5.73952e-07	0	0	0	0	0	0	0	0	0	0	0	0
S:Brevibacterium_luteolum	0	0	0	0	0	0	0	0	0	0	0	0	0	0	0	0	0	0	0	0	0	0	0	6.31347e-06	0	0	0	0	0	0	0	0	0	0	0	0
F:Micromonosporaceae	0	0	0	0	0	0	0	0	0	0	0	0	0	0	0	0	0	0	0	1.06604e-06	0	0	0	0	0	0	0	0	0	0	2.81917e-06	0	0	0	0	0
G:Micromonospora	0	0	0	0	0	0	0	0	0	0	0	0	0	0	0	0	0	0	0	1.06604e-06	0	0	0	0	0	0	0	0	0	0	0	0	0	0	0	0
F:Micrococcaceae	7.91033e-06	4.61591e-05	8.50654e-05	5.49746e-05	0.000185536	0.000298645	0.000138518	6.96491e-05	8.94495e-05	0.000137762	0.000144788	3.83077e-05	8.6306e-05	4.69298e-05	4.77196e-05	0.000147077	4.87925e-05	0	9.76222e-05	0.000205745	5.61117e-05	9.3091e-05	4.35374e-05	0.000662914	4.34424e-06	3.06786e-06	3.82782e-05	1.91732e-05	2.15078e-05	1.20504e-05	2.25534e-05	9.07579e-05	0.00358404	2.36303e-05	0.00055201	8.32616e-05
G:Micrococcus	3.95516e-06	1.84636e-05	5.67102e-06	2.84351e-06	6.18452e-06	8.88824e-07	0	1.18049e-06	0	1.1876e-06	0	0	0	0	0	0	1.03814e-06	0	0	8.52828e-06	1.65034e-06	0	0	0	1.44808e-06	0	1.62886e-06	4.7933e-06	0	0	0	0	2.4641e-06	0	0	0
S:Micrococcus_luteus	0	0	5.67102e-06	0	0	8.88824e-07	0	0	0	1.1876e-06	0	0	0	0	0	0	1.03814e-06	0	0	0	1.65034e-06	0	0	0	0	0	8.1443e-07	0	0	0	0	0	0	0	0	0
S:Micrococcus_antarcticus	0	0	0	0	0	0	0	0	0	0	0	0	0	0	0	0	0	0	0	0	0	0	0	0	0	0	8.1443e-07	0	0	0	0	0	0	0	0	0
G:Kocuria	3.95516e-06	1.38477e-05	0	0	1.85536e-05	8.88824e-07	0	0	0	5.93802e-05	7.48903e-05	1.59615e-06	0	0	0	0	1.03814e-06	0	4.88111e-05	0.000131122	0	0	0	0	0	0	2.2804e-05	0	1.13199e-06	0	0	4.90583e-06	0	4.17006e-06	0	0
S:Kocuria_rhizophila	3.95516e-06	1.38477e-05	0	0	1.85536e-05	0	0	0	0	5.93802e-05	7.48903e-05	0	0	0	0	0	1.03814e-06	0	4.88111e-05	0.000131122	0	0	0	0	0	0	5.70101e-06	0	0	0	0	4.90583e-06	0	4.17006e-06	0	0
S:Kocuria_marina	0	0	0	0	0	8.88824e-07	0	0	0	0	0	0	0	0	0	0	0	0	0	0	0	0	0	0	0	0	1.62886e-05	0	0	0	0	0	0	0	0	0
G:Rothia	0	1.38477e-05	7.93943e-05	5.21311e-05	0.000154613	0.000295978	0.000137012	6.84687e-05	8.94495e-05	7.71943e-05	6.98976e-05	2.71346e-05	8.47648e-05	4.69298e-05	4.77196e-05	0.000145592	4.67162e-05	0	4.88111e-05	4.37075e-05	3.63076e-05	9.1486e-05	2.98542e-05	4.87859e-05	2.89616e-06	0	1.38453e-05	1.43799e-05	1.69799e-05	1.20504e-05	2.25534e-05	3.92467e-05	0.00357911	1.52902e-05	0.00055201	8.32616e-05
S:Rothia_mucilaginosa	0	1.38477e-05	7.37233e-05	4.36005e-05	0.000148429	0.000156433	0.000120451	3.30538e-05	4.39116e-05	3.56281e-05	6.98976e-05	1.91538e-05	8.47648e-05	4.10636e-05	3.97663e-05	0.000141135	3.63348e-05	0	4.18381e-05	3.83773e-05	8.25172e-06	7.54358e-05	0	4.7064e-05	1.44808e-06	0	1.30309e-05	1.43799e-05	1.13199e-05	0	1.40959e-05	1.47175e-05	0.00349533	1.11202e-05	0.000542178	7.48148e-05
S:Rothia_aeria	0	0	0	0	0	7.11059e-06	0	0	0	1.1876e-05	0	1.59615e-06	0	8.38033e-07	0	0	0	0	0	0	0	0	0	0	0	0	0	0	1.13199e-06	8.43531e-06	8.45752e-06	0	1.60167e-05	0	2.80921e-06	1.20669e-06
S:Rothia_dentocariosa	0	0	0	8.53054e-06	6.18452e-06	0.000132435	1.65619e-05	3.54148e-05	4.55379e-05	2.96901e-05	0	6.38462e-06	0	5.0282e-06	7.95327e-06	4.45688e-06	1.03814e-05	0	6.97301e-06	4.26414e-06	2.80559e-05	1.60502e-05	0	1.1479e-06	1.44808e-06	0	0	0	4.52796e-06	3.61513e-06	0	2.20762e-05	5.91384e-05	4.17006e-06	7.02303e-06	6.03345e-06
G:Renibacterium	0	0	0	0	0	0	1.50563e-06	0	0	0	0	0	0	0	0	0	0	0	0	3.19811e-06	0	0	0	0	0	1.53393e-06	0	0	0	0	0	4.41525e-05	2.4641e-06	1.39002e-06	0	0
G:Arthrobacter	0	0	0	0	6.18452e-06	8.88824e-07	0	0	0	0	0	9.57692e-06	1.54118e-06	0	0	1.48563e-06	0	0	0	1.91886e-05	1.81538e-05	1.60502e-06	1.36832e-05	0.000613554	0	0	0	0	3.39597e-06	0	0	2.45292e-06	0	2.78004e-06	0	0
S:Arthrobacter_psychrolactophilus	0	0	0	0	0	0	0	0	0	0	0	0	0	0	0	0	0	0	0	0	1.65034e-06	0	0	0	0	0	0	0	0	0	0	0	0	0	0	0
G:Nesterenkonia	0	0	0	0	0	0	0	0	0	0	0	0	0	0	0	0	0	0	0	0	0	0	0	0	0	1.53393e-06	0	0	0	0	0	0	0	0	0	0
F:Streptomycetaceae	0	0	0	9.47838e-07	0	8.88824e-07	0	0	0	0	0	0	0	0	0	1.48563e-06	0	0	0	0	0	3.21004e-06	0	0	0	0	0	0	0	0	2.81917e-06	0	0	0	0	0
G:Streptomyces	0	0	0	0	0	0	0	0	0	0	0	0	0	0	0	0	0	0	0	0	0	3.21004e-06	0	0	0	0	0	0	0	0	2.81917e-06	0	0	0	0	0
S:Streptomyces_rubrolavendulae	0	0	0	0	0	0	0	0	0	0	0	0	0	0	0	0	0	0	0	0	0	3.21004e-06	0	0	0	0	0	0	0	0	0	0	0	0	0	0
F:Nocardiaceae	0	0	1.1342e-05	0	0	0	0	0	1.62635e-06	0	0	0	0	0	9.94158e-07	1.48563e-05	0	0	0	0	0	0	1.24393e-06	0	0	0	8.1443e-07	1.59777e-06	0	1.20504e-06	0	0	0	0	0	0
G:Nocardia	0	0	1.1342e-05	0	0	0	0	0	0	0	0	0	0	0	9.94158e-07	0	0	0	0	0	0	0	0	0	0	0	8.1443e-07	0	0	1.20504e-06	0	0	0	0	0	0
G:Rhodococcus	0	0	0	0	0	0	0	0	1.62635e-06	0	0	0	0	0	0	1.48563e-05	0	0	0	0	0	0	1.24393e-06	0	0	0	0	1.59777e-06	0	0	0	0	0	0	0	0
S:Rhodococcus_fascians	0	0	0	0	0	0	0	0	1.62635e-06	0	0	0	0	0	0	1.48563e-05	0	0	0	0	0	0	0	0	0	0	0	0	0	0	0	0	0	0	0	0
F:Corynebacteriaceae	3.95516e-06	0	5.67102e-05	7.48792e-05	3.09226e-05	2.57759e-05	9.63604e-05	9.44395e-06	0.000149625	0.00010926	2.49634e-05	8.3e-05	3.08236e-06	4.69298e-05	7.95327e-06	5.94251e-06	2.07628e-06	8.65846e-06	2.0919e-05	2.34528e-05	3.30069e-06	8.02509e-06	3.73178e-06	0.00021638	1.73769e-05	2.60768e-05	3.99071e-05	3.19553e-06	1.01879e-05	1.08454e-05	5.63835e-06	8.09462e-05	0.00192077	0.000118152	4.21382e-06	2.41338e-06
G:Corynebacterium	3.95516e-06	0	5.67102e-05	7.48792e-05	3.09226e-05	2.57759e-05	2.40901e-05	9.44395e-06	0.000149625	0.00010926	1.99707e-05	8.3e-05	3.08236e-06	3.26833e-05	7.95327e-06	5.94251e-06	2.07628e-06	8.65846e-06	2.0919e-05	1.81226e-05	3.30069e-06	8.02509e-06	3.73178e-06	0.000203753	1.73769e-05	1.99411e-05	1.79175e-05	3.19553e-06	1.01879e-05	1.08454e-05	5.63835e-06	5.15112e-05	0.00192077	8.75713e-05	4.21382e-06	0
S:Corynebacterium_kroppenstedtii	0	0	0	0	0	4.44412e-06	0	0	0	0	0	0	0	0	0	0	0	0	0	0	0	0	0	0	0	0	0	0	0	0	0	0	0	0	0	0
S:Corynebacterium_aurimucosum	0	0	0	0	0	1.24435e-05	0	0	0	0	0	0	0	0	0	0	0	0	0	0	0	0	0	0	0	0	0	0	0	0	0	0	2.4641e-06	0	0	0
S:Corynebacterium_simulans	0	0	0	0	0	0	0	7.08296e-06	0	0	0	0	0	0	0	0	0	0	0	0	0	0	0	5.73952e-07	0	0	0	0	0	0	0	0	0	0	0	0
S:Corynebacterium_flavescens	0	0	0	0	0	0	0	0	0	0	0	0	0	0	0	0	0	0	0	0	0	0	0	5.73952e-07	0	0	0	0	0	0	0	0	0	0	0	0
S:Corynebacterium_matruchotii	0	0	0	9.47838e-07	0	0	0	0	0	0	0	0	0	0	0	0	0	0	6.97301e-06	0	0	1.60502e-06	0	3.78808e-05	1.59289e-05	0	0	0	0	0	0	0	7.3923e-06	0	0	0
S:Corynebacterium_amycolatum	0	0	0	0	0	0	0	0	0	0	0	0	0	0	0	0	0	0	0	2.13207e-06	0	0	0	4.01766e-06	0	0	0	0	0	0	0	0	1.23205e-06	0	0	0
S:Corynebacterium_argentoratense	0	0	0	0	0	0	0	0	6.50542e-06	5.93802e-06	0	0	0	0	0	0	0	0	0	0	0	0	0	1.1479e-06	0	0	0	0	0	0	0	0	0.000115813	1.25102e-05	0	0
S:Corynebacterium_variabile	0	0	1.70131e-05	3.79135e-06	0	0	0	0	0	0	0	0	0	0	0	0	0	0	0	0	0	0	0	9.18323e-06	0	0	0	0	0	1.20504e-06	0	0	6.52987e-05	0	0	0
S:Brevibacterium_stationis	0	0	0	5.68703e-06	0	0	0	0	0	3.56281e-06	0	4.78846e-05	0	1.42466e-05	0	0	0	0	0	0	0	0	0	7.46137e-06	0	0	0	0	0	1.20504e-06	0	7.35875e-06	0	8.34012e-06	0	0
S:Corynebacterium_durum	0	0	0	0	0	8.88824e-07	2.10788e-05	1.18049e-06	1.95163e-05	1.1876e-05	4.99269e-06	0	3.08236e-06	1.25705e-05	7.95327e-06	0	0	4.32923e-06	1.3946e-05	1.06604e-05	0	1.60502e-06	0	2.81236e-05	0	0	8.1443e-07	0	3.39597e-06	0	0	0	3.69615e-06	2.78004e-06	0	0
S:Corynebacterium_bovis	0	0	0	0	0	0	0	0	0	0	0	1.59615e-06	0	8.38033e-07	0	0	0	0	0	0	0	0	0	0	0	0	0	0	0	0	0	0	1.23205e-06	0	0	0
S:Corynebacterium_diphtheriae	0	0	0	0	0	0	0	0	0	0	0	0	0	0	0	0	0	0	0	0	0	0	0	0	1.44808e-06	0	0	0	0	0	0	0	0	0	0	0
F:Dermabacteraceae	0	0	0	9.47838e-07	0	0	0	0	1.62635e-06	0	0	1.59615e-06	0	0	0	0	0	0	0	0	1.65034e-06	0	0	5.56733e-05	0	0	7.32987e-06	0	0	0	8.45752e-06	0	0	1.39002e-06	0	1.20669e-06
G:Brachybacterium	0	0	0	9.47838e-07	0	0	0	0	1.62635e-06	0	0	1.59615e-06	0	0	0	0	0	0	0	0	1.65034e-06	0	0	5.56733e-05	0	0	7.32987e-06	0	0	0	8.45752e-06	0	0	1.39002e-06	0	1.20669e-06
F:Dietziaceae	0	0	0	0	0	0	0	0	0	0	0	0	0	0	0	0	0	0	0	0	0	0	0	0	0	0	0	0	0	0	0	0	0	0	0	0
G:Dietzia	0	0	0	0	0	0	0	0	0	0	0	0	0	0	0	0	0	0	0	0	0	0	0	0	0	0	0	0	0	0	0	0	0	0	0	0
F:Pseudonocardiaceae	0	0	0	0	0	0	0	0	0	0	0	0	0	0	0	0	0	0	0	0	0	0	0	0	0	0	0	0	0	0	2.81917e-06	1.96233e-05	0	2.78004e-06	0	0
G:Saccharopolyspora	0	0	0	0	0	0	0	0	0	0	0	0	0	0	0	0	0	0	0	0	0	0	0	0	0	0	0	0	0	0	2.81917e-06	1.96233e-05	0	2.78004e-06	0	0
F:Cellulomonadaceae	0	0	0	0	0	0	0	0	0	0	0	0	0	0	0	0	0	0	0	0	0	0	1.24393e-06	0	0	0	8.1443e-07	0	0	0	0	0	0	0	0	0
G:Cellulomonas	0	0	0	0	0	0	0	0	0	0	0	0	0	0	0	0	0	0	0	0	0	0	1.24393e-06	0	0	0	8.1443e-07	0	0	0	0	0	0	0	0	0
F:Microbacteriaceae	3.55965e-05	4.61591e-06	1.1342e-05	1.51654e-05	1.2369e-05	0	4.5169e-06	4.72198e-06	1.62635e-06	4.75042e-06	0	3.19231e-06	3.08236e-06	1.00564e-05	0	0	5.19069e-06	2.16461e-06	0	3.62452e-05	3.30069e-06	0	1.24393e-06	7.40398e-05	0	7.66965e-06	2.44329e-06	0	0	8.43531e-06	2.81917e-06	7.35875e-05	1.23205e-05	2.08503e-05	1.40461e-06	7.24014e-06
G:Clavibacter	0	0	0	0	0	0	0	0	0	0	0	0	0	0	0	0	2.07628e-06	0	0	0	0	0	0	0	0	0	0	0	0	0	0	0	1.23205e-06	0	0	0
S:Clavibacter_michiganensis	0	0	0	0	0	0	0	0	0	0	0	0	0	0	0	0	2.07628e-06	0	0	0	0	0	0	0	0	0	0	0	0	0	0	0	1.23205e-06	0	0	0
G:Pseudoclavibacter	0	0	0	0	0	0	0	0	0	0	0	3.19231e-06	0	0	0	0	2.07628e-06	0	0	0	0	0	0	0	0	0	0	0	0	0	0	0	0	0	0	0
S:Zimmermannella_bifida	0	0	0	0	0	0	0	0	0	0	0	3.19231e-06	0	0	0	0	2.07628e-06	0	0	0	0	0	0	0	0	0	0	0	0	0	0	0	0	0	0	0
G:Frigoribacterium	0	0	0	1.32697e-05	0	0	0	0	0	0	0	0	0	1.00564e-05	0	0	0	2.16461e-06	0	0	0	0	0	7.46137e-06	0	6.13572e-06	0	0	0	0	0	0	4.9282e-06	0	0	0
G:Candidatus_Aquiluna	0	0	0	0	0	0	0	0	0	1.1876e-06	0	0	0	0	0	0	0	0	0	0	0	0	0	0	0	0	0	0	0	0	0	2.45292e-06	0	0	0	0
S:Candidatus_Aquiluna_rubra	0	0	0	0	0	0	0	0	0	1.1876e-06	0	0	0	0	0	0	0	0	0	0	0	0	0	0	0	0	0	0	0	0	0	2.45292e-06	0	0	0	0
G:Leucobacter	0	0	0	9.47838e-07	0	0	0	0	0	0	0	0	0	0	0	0	0	0	0	0	0	0	0	0	0	0	0	0	0	2.41009e-06	0	0	0	0	0	0
S:Leucobacter_komagatae	0	0	0	0	0	0	0	0	0	0	0	0	0	0	0	0	0	0	0	0	0	0	0	0	0	0	0	0	0	2.41009e-06	0	0	0	0	0	0
G:Microbacterium	0	0	0	0	0	0	3.01126e-06	0	0	0	0	0	0	0	0	0	0	0	0	0	0	0	0	6.42826e-05	0	0	1.62886e-06	0	0	6.02522e-06	0	1.22646e-05	0	1.39002e-06	0	0
S:Microbacterium_gubbeenense	0	0	0	0	0	0	0	0	0	0	0	0	0	0	0	0	0	0	0	0	0	0	0	1.72185e-06	0	0	0	0	0	0	0	0	0	0	0	0
S:Microbacterium_oleivorans	0	0	0	0	0	0	0	0	0	0	0	0	0	0	0	0	0	0	0	0	0	0	0	5.73952e-07	0	0	0	0	0	0	0	0	0	0	0	0
G:Candidatus_Rhodoluna	0	0	0	0	0	0	1.50563e-06	3.54148e-06	0	0	0	0	0	0	0	0	0	0	0	0	1.65034e-06	0	0	0	0	1.53393e-06	0	0	0	0	2.81917e-06	4.90583e-06	1.23205e-06	0	1.40461e-06	2.41338e-06
S:Candidatus_Rhodoluna_lacicola	0	0	0	0	0	0	0	1.18049e-06	0	0	0	0	0	0	0	0	0	0	0	0	0	0	0	0	0	1.53393e-06	0	0	0	0	2.81917e-06	0	0	0	1.40461e-06	0
G:Cryocola	3.55965e-05	0	5.67102e-06	0	1.2369e-05	0	0	1.18049e-06	1.62635e-06	2.37521e-06	0	0	0	0	0	0	0	0	0	3.51792e-05	1.65034e-06	0	0	5.73952e-07	0	0	0	0	0	0	0	5.15112e-05	2.4641e-06	1.94603e-05	0	2.41338e-06
G:Curtobacterium	0	0	0	9.47838e-07	0	0	0	0	0	0	0	0	0	0	0	0	0	0	0	0	0	0	0	0	0	0	0	0	0	0	0	0	0	0	0	0
S:Curtobacterium_flaccumfaciens	0	0	0	9.47838e-07	0	0	0	0	0	0	0	0	0	0	0	0	0	0	0	0	0	0	0	0	0	0	0	0	0	0	0	0	0	0	0	0
F:Propionibacteriaceae	2.3731e-05	5.53909e-05	1.70131e-05	3.69657e-05	0.00012369	0.000981262	0.000152069	0.000461573	0.000289491	5.46298e-05	1.49781e-05	4.62885e-05	1.54118e-05	2.17888e-05	2.98247e-06	3.11982e-05	2.07628e-06	8.65846e-06	6.97301e-06	0.000196151	0.00364396	0.000179762	1.7415e-05	0.000248521	0	1.53393e-05	3.58349e-05	1.59777e-06	4.30156e-05	3.01261e-05	2.25534e-05	0.00082418	0.000303084	0.000822892	1.68553e-05	6.03345e-06
G:Propionibacterium	2.3731e-05	5.53909e-05	1.1342e-05	3.41222e-05	0.00012369	0.000981262	0.000152069	0.000461573	0.000289491	5.46298e-05	1.49781e-05	4.62885e-05	1.54118e-05	2.17888e-05	2.98247e-06	3.11982e-05	2.07628e-06	8.65846e-06	6.97301e-06	0.000196151	0.00364396	0.000179762	1.6171e-05	0.000248521	0	1.38054e-05	3.50205e-05	1.59777e-06	4.18836e-05	3.01261e-05	2.25534e-05	0.00082418	0.000303084	0.000822892	1.68553e-05	6.03345e-06
S:Propionibacterium_freudenreichii	3.95516e-06	3.69273e-05	5.67102e-06	1.89568e-06	0.000117506	0.00097504	8.28097e-05	0.000449768	0.000271601	2.37521e-05	4.99269e-06	4.46923e-05	1.54118e-05	8.38033e-07	0	2.377e-05	0	4.32923e-06	6.97301e-06	4.90376e-05	0.00361756	0.000170132	1.36832e-05	0	0	3.06786e-06	0	0	3.39597e-05	4.82018e-06	2.81917e-06	0	0.000267355	0.000464267	1.40461e-06	0
S:Propionibacterium_acidifaciens	0	0	0	0	0	0	0	0	0	0	0	0	0	0	0	0	0	0	0	0	0	0	1.24393e-06	0	0	0	0	0	1.13199e-06	0	0	0	9.8564e-06	1.39002e-06	0	0
S:Propionibacterium_acnes	1.58207e-05	1.38477e-05	5.67102e-06	3.22265e-05	6.18452e-06	6.22177e-06	6.92591e-05	1.18049e-05	1.46372e-05	2.85025e-05	9.98537e-06	1.59615e-06	0	2.09508e-05	1.98832e-06	4.45688e-06	1.03814e-06	4.32923e-06	0	0.000141783	2.64055e-05	9.63011e-06	1.24393e-06	0.000244503	0	9.20358e-06	3.50205e-05	1.59777e-06	6.79194e-06	2.53059e-05	1.97342e-05	0.000821727	8.62435e-06	0.000348895	1.54507e-05	6.03345e-06
S:Propionibacterium_granulosum	3.95516e-06	0	0	0	0	0	0	0	0	0	0	0	0	0	0	0	0	0	0	0	0	0	0	0	0	0	0	0	0	0	0	0	0	0	0	0
G:Tessaracoccus	0	0	5.67102e-06	2.84351e-06	0	0	0	0	0	0	0	0	0	0	0	0	0	0	0	0	0	0	0	0	0	1.53393e-06	8.1443e-07	0	0	0	0	0	0	0	0	0
F:Nocardioidaceae	0	0	0	0	0	0	1.50563e-06	0	0	0	0	3.19231e-06	0	0	0	0	0	4.32923e-06	0	0	0	0	1.24393e-06	5.05077e-05	1.44808e-06	0	1.30309e-05	0	4.52796e-06	0	0	0	0	0	0	0
G:Friedmanniella	0	0	0	0	0	0	1.50563e-06	0	0	0	0	0	0	0	0	0	0	0	0	0	0	0	0	0	0	0	0	0	0	0	0	0	0	0	0	0
G:Propionicimonas	0	0	0	0	0	0	0	0	0	0	0	0	0	0	0	0	0	0	0	0	0	0	0	0	0	0	0	0	1.13199e-06	0	0	0	0	0	0	0
G:Nocardioides	0	0	0	0	0	0	0	0	0	0	0	3.19231e-06	0	0	0	0	0	4.32923e-06	0	0	0	0	1.24393e-06	5.05077e-05	1.44808e-06	0	1.30309e-05	0	3.39597e-06	0	0	0	0	0	0	0
S:Nocardioides_plantarum	0	0	0	0	0	0	0	0	0	0	0	0	0	0	0	0	0	0	0	0	0	0	0	5.05077e-05	0	0	0	0	3.39597e-06	0	0	0	0	0	0	0
F:Actinomycetaceae	6.72378e-05	4.15432e-05	5.10392e-05	0.000103314	0.000117506	0.00138834	0.000289081	9.20785e-05	0.000110592	0.000435851	9.98537e-06	0.000132481	8.16825e-05	0.000166768	6.06437e-05	6.68533e-05	0.000300022	5.628e-05	6.97301e-05	9.91413e-05	0.000120475	0.000121981	0.000820992	0.000138896	1.59289e-05	0.000964842	0.000117278	3.83464e-05	0.000388273	6.50724e-05	5.07451e-05	0.000191327	0.000462019	0.000155682	4.07336e-05	0.000206344
G:Actinomyces	6.72378e-05	2.76955e-05	5.10392e-05	0.000103314	0.000111321	0.00134212	0.000289081	9.20785e-05	0.000110592	0.000435851	9.98537e-06	9.57692e-05	8.16825e-05	0.000166768	5.86553e-05	5.64539e-05	0.000295869	4.76215e-05	6.97301e-05	5.11697e-05	0.000120475	0.000121981	0.000816016	0.000138896	1.59289e-05	0.000961774	0.000117278	3.83464e-05	0.000366765	6.50724e-05	5.07451e-05	0.000191327	0.000460787	0.000155682	4.07336e-05	0.000206344
S:Actinomyces_oris	0	0	0	0	0	8.88824e-07	0	0	0	0	0	0	0	0	0	0	0	0	0	0	0	0	4.97571e-06	0	0	0	0	1.59777e-06	0	0	0	2.45292e-06	2.4641e-06	0	0	0
S:Actinomyces_hyovaginalis	0	0	0	0	0	0	0	0	0	0	0	0	0	0	0	0	0	0	0	0	0	0	3.73178e-06	0	0	0	0	0	0	0	0	0	0	0	0	0
S:Actinomyces_neuii	0	0	0	0	0	0	0	0	0	0	0	3.19231e-06	0	0	0	0	0	0	0	0	0	0	0	0	0	0	0	0	0	0	0	0	0	0	0	0
S:Actinomyces_sp._oral_taxon_848	0	0	0	0	0	3.5553e-06	0	0	0	0	0	0	0	8.38033e-07	0	0	0	0	0	0	0	0	2.48785e-06	0	0	1.53393e-06	0	0	0	0	0	0	0	0	0	0
S:Actinomyces_odontolyticus	1.58207e-05	1.38477e-05	5.10392e-05	6.72965e-05	6.80297e-05	0.00022665	0.000140024	6.72882e-05	3.09007e-05	0.000270774	4.99269e-06	7.82115e-05	0	0.000146656	4.07605e-05	1.63419e-05	0.000113157	1.08231e-05	5.57841e-05	2.77169e-05	7.42655e-05	8.34609e-05	0.000665501	7.117e-05	5.79232e-06	8.28322e-05	5.21235e-05	1.59777e-06	0.000191306	1.20504e-05	3.38301e-05	0.000103022	0.000146614	7.0891e-05	2.24737e-05	0.000119462
G:Varibaculum	0	9.23182e-06	0	0	6.18452e-06	2.93312e-05	0	0	0	0	0	3.19231e-05	0	0	9.94158e-07	8.91377e-06	4.15255e-06	8.65846e-06	0	0	0	0	4.97571e-06	0	0	0	0	0	2.15078e-05	0	0	0	0	0	0	0
S:Varibaculum_cambriense	0	9.23182e-06	0	0	6.18452e-06	8.88824e-07	0	0	0	0	0	1.59615e-06	0	0	0	0	0	8.65846e-06	0	0	0	0	0	0	0	0	0	0	0	0	0	0	0	0	0	0
G:Arcanobacterium	0	0	0	0	0	0	0	0	0	0	0	0	0	0	0	0	0	0	0	1.06604e-05	0	0	0	0	0	0	0	0	0	0	0	0	0	0	0	0
G:Mobiluncus	0	4.61591e-06	0	0	0	1.68877e-05	0	0	0	0	0	4.78846e-06	0	0	9.94158e-07	1.48563e-06	0	0	0	3.73112e-05	0	0	0	0	0	3.06786e-06	0	0	0	0	0	0	1.23205e-06	0	0	0
S:Mobiluncus_curtisii	0	4.61591e-06	0	0	0	0	0	0	0	0	0	0	0	0	0	0	0	0	0	0	0	0	0	0	0	1.53393e-06	0	0	0	0	0	0	0	0	0	0
F:Mycobacteriaceae	0	0	0	0	0	0	0	0	0	0	0	0	0	0	0	0	0	0	0	3.19811e-06	4.2909e-05	3.21004e-06	0	0	0	0	8.1443e-07	0	0	0	0	1.22646e-05	0	1.39002e-06	0	0
G:Mycobacterium	0	0	0	0	0	0	0	0	0	0	0	0	0	0	0	0	0	0	0	3.19811e-06	4.2909e-05	3.21004e-06	0	0	0	0	8.1443e-07	0	0	0	0	1.22646e-05	0	1.39002e-06	0	0
S:Mycobacterium_llatzerense	0	0	0	0	0	0	0	0	0	0	0	0	0	0	0	0	0	0	0	0	0	1.60502e-06	0	0	0	0	0	0	0	0	0	0	0	0	0	0
S:Mycobacterium_celatum	0	0	0	0	0	0	0	0	0	0	0	0	0	0	0	0	0	0	0	1.06604e-06	0	0	0	0	0	0	0	0	0	0	0	0	0	0	0	0
F:Nocardiopsaceae	0	0	0	0	6.18452e-06	0	0	0	0	0	0	0	0	0	0	0	0	0	0	0	0	0	0	0	0	0	0	0	0	0	0	0	0	0	0	0
F:Dermacoccaceae	0	0	0	0	0	0	0	0	0	0	0	0	0	0	0	0	0	0	0	0	0	0	0	0	0	0	0	0	0	0	2.81917e-06	0	0	0	0	0
G:Dermacoccus	0	0	0	0	0	0	0	0	0	0	0	0	0	0	0	0	0	0	0	0	0	0	0	0	0	0	0	0	0	0	2.81917e-06	0	0	0	0	0
F:Promicromonosporaceae	0	0	0	0	0	0	0	0	0	0	0	0	0	0	0	0	0	0	0	0	0	0	1.24393e-06	0	0	0	0	0	0	0	0	0	0	0	0	0
G:Promicromonospora	0	0	0	0	0	0	0	0	0	0	0	0	0	0	0	0	0	0	0	0	0	0	1.24393e-06	0	0	0	0	0	0	0	0	0	0	0	0	0
O:Bifidobacteriales	0.00741198	0.00300496	0.0513965	0.0980396	0.0298651	0.0465708	0.00177062	0.00180143	0.0017402	0.0125862	0.00134803	0.00439581	0.00697537	0.0684069	0.00173779	0.00471093	0.00279155	0.0393094	0.027899	0.00604762	0.00327263	0.00279594	0.00675328	0.00304883	0.0033885	0.0807262	0.0224115	0.00115518	0.00044374	0.00128458	0.0430121	0.0549797	0.000166327	0.000344725	0.0205325	0.00143837
F:Bifidobacteriaceae	0.00737638	0.00300496	0.0509768	0.0979761	0.0298403	0.0465566	0.00177062	0.00180143	0.0017402	0.0125803	0.00134303	0.00439421	0.00697075	0.0683742	0.00173679	0.00470944	0.00278117	0.0392618	0.0278851	0.00604655	0.00326603	0.00279273	0.00673337	0.00304768	0.00337982	0.0806387	0.0223903	0.00115518	0.00044374	0.00128458	0.0429783	0.054938	0.000165095	0.000344725	0.0205311	0.00143837
G:Bifidobacterium	0.00737243	0.00300496	0.0509485	0.0979657	0.0297166	0.0464446	0.00176008	0.00179317	0.00173369	0.0125375	0.00133804	0.00439421	0.00696921	0.0683742	0.0017358	0.00470944	0.00278117	0.0392553	0.0278851	0.00603909	0.00326438	0.00276224	0.00669854	0.00303793	0.00328279	0.080039	0.0220368	0.00105452	0.000442608	0.00128096	0.0429698	0.0549355	2.71051e-05	0.000319705	0.0205227	0.00143717
S:Bifidobacterium_breve	0	0	5.67102e-06	9.47838e-07	6.18452e-06	1.77765e-06	0	0	0	1.78141e-05	0	0	0	8.38033e-07	0	0	0	2.16461e-06	4.18381e-05	1.06604e-06	0	4.81505e-06	2.48785e-06	5.73952e-07	0	7.66965e-06	0	0	0	0	0	0	0	0	1.40461e-06	0
S:Bifidobacterium_bifidum	0.00116677	0.00177251	1.1342e-05	3.03308e-05	6.18452e-06	7.99942e-06	0	0	1.62635e-06	2.37521e-06	0.000139795	0	1.54118e-06	8.38033e-07	1.98832e-06	0	0.000138072	0.00299799	0	0	0.000397733	1.92602e-05	1.24393e-06	2.12362e-05	0.000295408	0.00863296	0.0018683	4.95307e-05	2.26398e-06	0	0.00457552	0.00141779	0	0	0	0
S:Bifidobacterium_catenulatum	0	0	0	0	2.47381e-05	0	0	0	0	0	4.99269e-06	0	0	0	0	0	0	0	0	0	0	0	0	0	0	0	0	0	0	0	2.53726e-05	9.81167e-06	0	0	0	0
S:Bifidobacterium_dentium	0	0	2.83551e-05	9.47838e-07	0	0	0	1.18049e-06	0	0	0	0	0	0	1.49124e-05	4.45688e-06	1.03814e-06	2.16461e-06	0	0	2.64055e-05	0.000332239	0	0	4.34424e-06	0.000157995	2.8505e-05	3.19553e-06	0	0	3.38301e-05	1.96233e-05	2.4641e-06	0	0	0
S:Bifidobacterium_saeculare	0	0	0	1.89568e-06	0	8.88824e-07	0	0	0	0	0	1.59615e-06	0	1.17325e-05	0	0	3.42586e-05	0	0	0	0	4.81505e-06	0	0	0	0.000210148	0	0	8.71632e-05	0	0	0	0	0	0	0
S:Bifidobacterium_animalis	0	0	0	1.89568e-06	0	8.88824e-07	0	8.26346e-06	0	0	0	0	0	0.000119001	0	0	0.000944706	0	0.0030751	2.34528e-05	0	0	0	5.73952e-07	2.89616e-06	1.22714e-05	0	0	0	0	0	0	0	0	0	0
S:Bifidobacterium_adolescentis	0.00319973	0.000161557	0.0484929	0.0689315	0.00722352	0.00820473	6.02253e-06	3.18733e-05	1.30108e-05	8.07571e-05	0.000414393	0.000140462	2.31177e-05	0.0647322	0.00074363	0.00225815	0.00151153	0.0337745	0.0137229	0.000862423	0.00188139	0.000650032	0.00488988	0.00035872	0.00262971	0.066321	0.0166054	0.000516078	2.94317e-05	3.25362e-05	0.0065433	0.000816821	0	0.000229353	0.00944036	0.00138769
S:Bifidobacterium_pseudolongum	0	0	5.67102e-05	1.89568e-05	1.2369e-05	1.59988e-05	0	0	1.62635e-06	4.75042e-06	0	1.59615e-06	1.54118e-06	1.50846e-05	1.98832e-06	4.45688e-06	2.07628e-06	1.08231e-05	7.67032e-05	0	0	0	2.48785e-06	4.01766e-06	1.44808e-06	1.22714e-05	4.07215e-06	0	3.39597e-06	0	5.63835e-06	4.90583e-06	0	0	0	0
S:Bifidobacterium_longum	0.0020646	0.000969341	0.000975416	0.00434299	0.000742143	0.00398193	0.000194227	8.26346e-06	0.00153528	0.0115352	0.000264612	0.00216439	0.00150881	0.0016945	0.000526904	0.00234581	5.91739e-05	0.00112127	0.000216163	0.00109482	0.000854879	0.00090523	0.00174772	0.00212534	0.000238933	0.00164437	0.00262246	0.00040743	0.000273942	0.000178347	0.0274136	0.0507901	1.35526e-05	5.28208e-05	0.00529256	1.81004e-05
G:Gardnerella	0	0	5.67102e-06	5.68703e-06	1.85536e-05	0	0	0	0	0	0	0	1.54118e-06	0	0	0	0	0	0	3.19811e-06	0	0	0	0	0	0.000503129	0	0	0	0	0	0	0	0	0	0
S:Gardnerella_vaginalis	0	0	5.67102e-06	5.68703e-06	1.85536e-05	0	0	0	0	0	0	0	1.54118e-06	0	0	0	0	0	0	3.19811e-06	0	0	0	0	0	0.000503129	0	0	0	0	0	0	0	0	0	0
G:Parascardovia	0	0	0	9.47838e-07	0	8.88824e-07	0	0	0	8.31323e-06	0	0	0	0	0	0	0	0	0	0	0	0	7.46356e-06	0	1.44808e-06	0	0	0	1.13199e-06	0	2.81917e-06	0	0	0	0	0
S:Parascardovia_denticolens	0	0	0	9.47838e-07	0	8.88824e-07	0	0	0	8.31323e-06	0	0	0	0	0	0	0	0	0	0	0	0	7.46356e-06	0	1.44808e-06	0	0	0	1.13199e-06	0	2.81917e-06	0	0	0	0	0
G:Scardovia	0	0	0	0	3.09226e-05	1.42212e-05	1.05394e-05	8.26346e-06	1.62635e-06	8.31323e-06	0	0	0	0	0	0	0	6.49384e-06	0	4.26414e-06	0	1.92602e-05	9.95141e-06	1.72185e-06	2.17212e-05	4.14161e-05	0.000353463	0.000100659	0	1.20504e-06	0	0	3.69615e-06	1.39002e-06	5.61843e-06	1.20669e-06
S:Scardovia_inopinata	0	0	0	0	3.09226e-05	1.42212e-05	1.05394e-05	8.26346e-06	1.62635e-06	8.31323e-06	0	0	0	0	0	0	0	6.49384e-06	0	4.26414e-06	0	1.92602e-05	9.95141e-06	1.72185e-06	2.17212e-05	4.14161e-05	0.000353463	0.000100659	0	1.20504e-06	0	0	3.69615e-06	1.39002e-06	5.61843e-06	1.20669e-06
G:Alloscardovia	0	0	0	0	6.80297e-05	9.51042e-05	0	0	4.87906e-06	2.61273e-05	0	0	0	0	0	0	0	0	0	0	0	1.12351e-05	1.49271e-05	8.03532e-06	7.2404e-05	2.60768e-05	0	0	0	0	0	0	0.000134294	2.36303e-05	0	0
S:Alloscardovia_omnicolens	0	0	0	0	6.80297e-05	9.51042e-05	0	0	4.87906e-06	2.61273e-05	0	0	0	0	0	0	0	0	0	0	0	1.12351e-05	1.49271e-05	8.03532e-06	7.2404e-05	2.60768e-05	0	0	0	0	0	0	0.000134294	2.36303e-05	0	0
O:Acidimicrobiales	0	0	0	9.47838e-07	0	0	0	0	0	0	0	0	0	1.67607e-06	0	0	0	0	0	0	0	0	0	2.18102e-05	0	0	0	0	0	0	0	0	1.23205e-06	0	0	0
F:CL500-29	0	0	0	0	0	0	0	0	0	0	0	0	0	0	0	0	0	0	0	0	0	0	0	2.18102e-05	0	0	0	0	0	0	0	0	0	0	0	0
F:EB1017	0	0	0	0	0	0	0	0	0	0	0	0	0	0	0	0	0	0	0	0	0	0	0	0	0	0	0	0	0	0	0	0	1.23205e-06	0	0	0
F:Microthrixaceae	0	0	0	0	0	0	0	0	0	0	0	0	0	1.67607e-06	0	0	0	0	0	0	0	0	0	0	0	0	0	0	0	0	0	0	0	0	0	0
O:MC47	0	0	0	9.47838e-07	0	0	0	0	0	0	0	0	0	0	0	0	0	0	0	0	0	0	0	0	0	0	0	0	0	0	0	0	0	0	0	0
O:Solirubrobacterales	0	0	0	0	0	0	0	0	0	0	0	0	0	8.38033e-07	0	0	0	0	0	1.06604e-06	0	0	0	0	0	0	0	0	1.13199e-06	0	0	4.90583e-06	0	0	0	0
F:Patulibacteraceae	0	0	0	0	0	0	0	0	0	0	0	0	0	0	0	0	0	0	0	0	0	0	0	0	0	0	0	0	0	0	0	4.90583e-06	0	0	0	0
F:Solirubrobacteraceae	0	0	0	0	0	0	0	0	0	0	0	0	0	0	0	0	0	0	0	1.06604e-06	0	0	0	0	0	0	0	0	1.13199e-06	0	0	0	0	0	0	0
O:Coriobacteriales	0.000431113	0.000276955	0.0150793	0.00432309	0.00802132	0.00182476	0.00034479	7.55516e-05	0.0106477	0.0114925	0.00503263	0.0121292	0.000961696	0.00142214	0.00333142	0.00175601	0.000921867	0.00019698	0.00739837	0.000673734	0.000278908	0.00304793	0.00576684	0.000362163	0.00375053	0.014149	0.00236999	0.000354704	0.0043276	0.00104598	0.00982482	0.00376523	0.000968392	0.00988165	0.000127819	0.000166523
F:Coriobacteriaceae	0.000395516	0.000263107	0.0144838	0.00382453	0.00680297	0.00110747	0.000343284	7.55516e-05	0.000152877	0.000249397	0.00123819	0.000295288	0.000362177	0.000675454	0.000170001	0.0010132	0.000227352	0.000175334	0.00724496	0.000550074	0.000273957	0.00224703	0.00531405	0.000128565	0.00337837	0.0125629	0.0021786	0.000341922	0.00085918	0.000707361	0.00920178	0.00340955	0.000968392	0.00673465	0.00012501	0.000166523
G:Olsenella	0	0	0	9.47838e-07	0	8.88824e-07	0	0	0	0	0	0	0	3.35213e-06	0	0	0	0	0	0	0	0	0	0	1.44808e-06	1.53393e-06	4.07215e-06	0	0	0	0	0	0	0	0	0
S:Olsenella_profusa	0	0	0	0	0	8.88824e-07	0	0	0	0	0	0	0	0	0	0	0	0	0	0	0	0	0	0	0	0	0	0	0	0	0	0	0	0	0	0
G:Eggerthella	0	0	0	2.74873e-05	0	8.88824e-07	1.05394e-05	8.26346e-06	0	0	0	6.38462e-06	0	0	2.98247e-06	2.97126e-06	0	0	0	0	1.98041e-05	0	6.21963e-06	0	0	0	8.1443e-07	0	2.26398e-06	2.41009e-06	5.63835e-06	2.45292e-06	0.000172487	8.34012e-06	4.07336e-05	2.77539e-05
S:Eggerthella_lenta	0	0	0	2.74873e-05	0	8.88824e-07	1.05394e-05	7.08296e-06	0	0	0	6.38462e-06	0	0	2.98247e-06	2.97126e-06	0	0	0	0	1.98041e-05	0	6.21963e-06	0	0	0	0	0	2.26398e-06	2.41009e-06	5.63835e-06	2.45292e-06	0.000171255	8.34012e-06	4.07336e-05	2.77539e-05
G:Collinsella	0.000328279	6.46227e-05	0.013911	0.00301886	0.00660507	0.000693283	1.50563e-06	1.06244e-05	0.000107339	4.86918e-05	0.000793837	9.09808e-05	7.70589e-05	0.000240515	0.000108363	0.000834923	3.52967e-05	4.32923e-05	0.00650582	0.000476518	0.000150181	0.0014702	0.00492968	8.95365e-05	0.002036	0.00943521	0.00194323	0.000250849	0.000556939	0.00054227	0.00850262	0.00316672	1.23205e-06	0.00633988	4.21382e-06	3.62007e-06
S:Collinsella_aerofaciens	0.000316413	3.69273e-05	0.0138543	0.00301128	0.00636387	0.000607067	1.50563e-06	1.06244e-05	3.41534e-05	4.86918e-05	0.000773866	8.77885e-05	7.55178e-05	0.000235487	0.000108363	0.00081561	3.52967e-05	4.32923e-05	0.00639425	0.000461593	3.46572e-05	0.00146378	0.00467094	7.57616e-05	0.000418495	0.00348662	0.00187808	0.00024286	0.000543355	0.00053745	0.00829683	0.0030318	1.23205e-06	8.89613e-05	0	3.62007e-06
S:Collinsella_stercoris	0	9.23182e-06	0	0	0	0	0	0	0	0	0	0	0	0	0	0	0	0	0	0	2.47552e-05	1.60502e-06	1.36832e-05	0	0.000350435	0.00149405	0	0	0	0	0	0	0	1.39002e-05	0	0
G:Atopobium	0	0	4.53682e-05	3.79135e-06	1.85536e-05	5.95512e-05	1.35507e-05	3.77758e-05	3.41534e-05	5.1067e-05	4.99269e-06	0	1.54118e-06	1.08944e-05	9.94158e-07	2.97126e-06	6.22883e-06	0	1.3946e-05	1.70566e-05	6.27131e-05	8.6671e-05	0.000110709	5.73952e-07	2.89616e-06	1.53393e-05	4.07215e-06	3.19553e-06	2.82998e-05	1.20504e-06	0	4.90583e-06	0.000510069	4.17006e-06	8.00626e-05	0.000133943
S:Atopobium_parvulum	0	0	0	0	0	1.06659e-05	1.50563e-06	0	0	0	0	0	0	0	0	0	0	0	0	1.06604e-06	0	1.12351e-05	2.48785e-06	0	0	0	0	0	0	0	0	0	2.09449e-05	0	0	2.41338e-06
S:Atopobium_vaginae	0	0	0	0	0	0	0	0	0	0	0	0	0	0	0	0	0	0	0	0	0	0	0	0	0	1.07375e-05	0	0	0	0	0	0	0	0	0	0
S:Atopobium_rimae	0	0	5.67102e-06	0	6.18452e-06	1.33324e-05	3.01126e-06	4.72198e-06	2.7648e-05	2.13769e-05	0	0	1.54118e-06	0	0	2.97126e-06	1.03814e-06	0	1.3946e-05	8.52828e-06	0	6.42007e-06	7.46356e-06	0	0	0	0	0	0	0	0	2.45292e-06	1.47846e-05	0	2.52829e-05	9.29152e-05
G:Slackia	3.95516e-06	9.23182e-06	0.00016446	0.000160185	1.85536e-05	0	0	0	0	0	2.49634e-05	4.78846e-06	0	8.38033e-07	0	0	7.26697e-06	1.29877e-05	0.000153406	1.17264e-05	1.98041e-05	0.000664477	3.23421e-05	9.75718e-06	0.00108027	0.00288839	1.62886e-06	0	1.13199e-06	0	0.000414418	5.887e-05	0	1.39002e-06	0	0
S:Slackia_exigua	0	0	0	0	0	0	0	0	0	0	0	0	0	0	0	0	0	0	0	0	1.65034e-06	0	1.24393e-06	0	0	0	0	0	0	0	0	0	0	1.39002e-06	0	0
G:Adlercreutzia	6.32826e-05	0.000189252	0.000300564	0.00017535	0.000136059	0.000251537	0.000317688	7.08296e-06	1.13845e-05	1.30637e-05	0.000399415	0.000183558	0.000283577	0.000237163	2.28656e-05	0.000169362	1.03814e-06	0.000119054	0.000557841	4.37075e-05	1.48531e-05	2.40753e-05	0.000230126	2.86976e-05	0.000244725	0.000200945	1.46597e-05	1.91732e-05	8.15033e-05	0.000156656	0.000279098	0.000174157	0.000284604	0.000380866	0	0
S:Adlercreutzia_equolifaciens	0	0	0	0	0	0	1.35507e-05	0	0	0	0	0	1.54118e-06	0	0	0	0	0	6.97301e-06	0	0	0	1.24393e-06	5.73952e-07	8.68847e-06	0	0	0	0	0	1.6915e-05	2.45292e-06	0	0	0	0
P:Cyanobacteria	7.91033e-06	4.61591e-06	5.67102e-05	0.000322265	7.42143e-05	7.11059e-06	0.000204766	1.29854e-05	0.000430984	0.000194767	0.000459327	3.83077e-05	1.54118e-05	1.67607e-05	4.97079e-06	4.0112e-05	6.33264e-05	0.000352832	1.3946e-05	0.000133254	0.000269006	0.000253593	4.97571e-06	0.000121678	0.000328714	0.000127316	3.50205e-05	4.7933e-06	2.26398e-05	2.7716e-05	1.6915e-05	0.000662287	0.000320333	9.86914e-05	7.02303e-06	4.34409e-05
C:Synechococcophycideae	0	0	0	7.5827e-06	1.2369e-05	0	0	0	0	0	0	0	0	0	9.94158e-07	0	0	0	0	0	3.30069e-06	0	2.48785e-06	0	0	0	0	0	0	0	0	0	0	0	0	0
O:Synechococcales	0	0	0	0	1.2369e-05	0	0	0	0	0	0	0	0	0	9.94158e-07	0	0	0	0	0	0	0	0	0	0	0	0	0	0	0	0	0	0	0	0	0
F:Synechococcaceae	0	0	0	0	1.2369e-05	0	0	0	0	0	0	0	0	0	9.94158e-07	0	0	0	0	0	0	0	0	0	0	0	0	0	0	0	0	0	0	0	0	0
G:Prochlorococcus	0	0	0	0	1.2369e-05	0	0	0	0	0	0	0	0	0	9.94158e-07	0	0	0	0	0	0	0	0	0	0	0	0	0	0	0	0	0	0	0	0	0
O:Pseudanabaenales	0	0	0	7.5827e-06	0	0	0	0	0	0	0	0	0	0	0	0	0	0	0	0	1.65034e-06	0	0	0	0	0	0	0	0	0	0	0	0	0	0	0
F:Pseudanabaenaceae	0	0	0	7.5827e-06	0	0	0	0	0	0	0	0	0	0	0	0	0	0	0	0	1.65034e-06	0	0	0	0	0	0	0	0	0	0	0	0	0	0	0
G:Leptolyngbya	0	0	0	7.5827e-06	0	0	0	0	0	0	0	0	0	0	0	0	0	0	0	0	0	0	0	0	0	0	0	0	0	0	0	0	0	0	0	0
C:4C0d-2	0	0	0	0	0	0	0	0	0	9.97588e-05	0.000384437	3.83077e-05	0	0	0	0	5.91739e-05	0	0	0	0	0	0	5.73952e-07	0	0	0	0	0	1.08454e-05	2.81917e-06	0.000527377	1.23205e-06	0	0	0
O:YS2	0	0	0	0	0	0	0	0	0	9.97588e-05	0.000384437	3.83077e-05	0	0	0	0	5.91739e-05	0	0	0	0	0	0	5.73952e-07	0	0	0	0	0	1.08454e-05	0	0.000522471	1.23205e-06	0	0	0
O:mle1-12	0	0	0	0	0	0	0	0	0	0	0	0	0	0	0	0	0	0	0	0	0	0	0	0	0	0	0	0	0	0	2.81917e-06	4.90583e-06	0	0	0	0
C:Chloroplast	7.91033e-06	4.61591e-06	5.10392e-05	0.000314682	6.18452e-05	7.11059e-06	0.000204766	1.29854e-05	0.000430984	9.50084e-05	7.48903e-05	0	1.54118e-05	1.67607e-05	3.97663e-06	4.0112e-05	4.15255e-06	0.000352832	1.3946e-05	0.000133254	0.000265706	0.000253593	1.24393e-06	0.000121104	0.000328714	0.000127316	3.50205e-05	4.7933e-06	2.26398e-05	1.68706e-05	1.40959e-05	0.00013491	0.000319101	9.86914e-05	7.02303e-06	4.34409e-05
O:Chlorophyta	0	0	0	0	0	0	0	0	0	3.56281e-06	0	0	0	0	0	0	0	0	0	0	0	0	0	0	0	0	0	0	0	0	0	0	0	0	0	0
F:Trebouxiophyceae	0	0	0	0	0	0	0	0	0	3.56281e-06	0	0	0	0	0	0	0	0	0	0	0	0	0	0	0	0	0	0	0	0	0	0	0	0	0	0
O:Stramenopiles	0	0	0	0	0	0	0	0	0	0	0	0	0	0	0	0	0	0	0	7.46225e-06	0	0	0	0	0	0	0	0	0	0	0	0	0	1.39002e-06	0	0
O:Cryptophyta	0	0	0	0	0	0	0	1.18049e-06	0	0	0	0	0	0	0	0	0	0	0	0	0	0	0	0	0	0	0	0	0	0	0	0	0	0	0	0
O:Streptophyta	7.91033e-06	4.61591e-06	5.10392e-05	0.000314682	6.18452e-05	7.11059e-06	0.000204766	1.18049e-05	0.000430984	9.14456e-05	7.48903e-05	0	1.54118e-05	1.67607e-05	3.97663e-06	4.0112e-05	4.15255e-06	0.000352832	1.3946e-05	0.000125792	0.000265706	0.000253593	1.24393e-06	0.000121104	0.000328714	0.000127316	3.50205e-05	4.7933e-06	2.26398e-05	1.68706e-05	1.40959e-05	0.00013491	0.000319101	9.73014e-05	7.02303e-06	4.34409e-05
C:Oscillatoriophycideae	0	0	5.67102e-06	0	0	0	0	0	0	0	0	0	0	0	0	0	0	0	0	0	0	0	0	0	0	0	0	0	0	0	0	0	0	0	0	0
P:TM7	2.76861e-05	0	0	0.000136489	6.80297e-05	0.00014399	0.00144089	0.000271514	0.00100834	0.000729189	2.49634e-05	0.000156423	3.85295e-05	2.5141e-05	4.57313e-05	7.27958e-05	0.000153644	7.79261e-05	4.88111e-05	0.000394433	0.00549565	0.00186664	0.0004814	0.000456866	8.54367e-05	1.99411e-05	4.07215e-05	4.95307e-05	0.00018225	6.02522e-05	3.94684e-05	3.67937e-05	0.00326493	0.00121627	0.0011279	0.001623
C:TM7-1	0	0	0	0	0	0	0	0	0	0	0	0	0	0	0	0	0	0	0	0	0	0	0	0	0	1.53393e-06	0	0	0	0	0	0	0	0	0	0
C:TM7-3	2.76861e-05	0	0	0.000136489	6.80297e-05	0.00014399	0.00144089	0.000271514	0.00100834	0.000729189	2.49634e-05	0.000156423	3.85295e-05	2.5141e-05	4.57313e-05	7.27958e-05	0.000153644	7.79261e-05	4.88111e-05	0.000394433	0.00549565	0.00186664	0.0004814	0.000456866	8.54367e-05	1.84072e-05	4.07215e-05	4.95307e-05	0.00018225	6.02522e-05	3.94684e-05	3.67937e-05	0.00326493	0.00121627	0.0011279	0.001623
O:Blgi18	0	0	0	0	0	0	0	0	0	0	0	0	0	0	0	0	0	0	0	1.38585e-05	0	0	0	0	0	0	0	0	0	0	0	0	0	0	0	0
O:CW040	3.95516e-06	0	0	0	0	1.24435e-05	6.32365e-05	1.77074e-05	4.06589e-05	1.30637e-05	9.98537e-06	1.59615e-05	4.62354e-06	0	0	1.48563e-06	2.07628e-06	2.16461e-06	2.0919e-05	4.26414e-05	0.000179888	0.000306558	1.49271e-05	4.24724e-05	0	1.53393e-06	0	0	1.47159e-05	1.20504e-06	8.45752e-06	1.47175e-05	1.60167e-05	4.58707e-05	6.46119e-05	0.000269092
F:F16	3.95516e-06	0	0	0	0	2.66647e-06	3.01126e-05	1.29854e-05	0	0	0	1.59615e-06	0	0	0	1.48563e-06	0	2.16461e-06	6.97301e-06	0	4.95103e-06	4.01254e-05	3.73178e-06	1.72185e-06	0	0	0	0	1.13199e-05	0	2.81917e-06	1.47175e-05	1.47846e-05	2.78004e-06	1.96645e-05	1.44803e-05
O:EW055	2.3731e-05	0	0	0.00012701	6.80297e-05	0.000127102	0.00137765	0.000249084	0.000878232	0.000653183	1.49781e-05	0.000140462	3.39059e-05	2.5141e-05	3.87722e-05	6.68533e-05	0.000141187	7.35969e-05	2.78921e-05	0.000311282	0.0052547	0.00155687	0.000463985	0.000414393	5.5027e-05	1.68732e-05	4.07215e-05	4.95307e-05	0.000166403	5.90472e-05	3.10109e-05	2.20762e-05	0.00324399	0.00114399	0.00102255	0.00134787
O:I025	0	0	0	9.47838e-06	0	4.44412e-06	0	4.72198e-06	8.94495e-05	6.29431e-05	0	0	0	0	6.95911e-06	4.45688e-06	1.03814e-05	2.16461e-06	0	2.66509e-05	6.10628e-05	3.21004e-06	2.48785e-06	0	3.04097e-05	0	0	0	1.13199e-06	0	0	0	4.9282e-06	2.64104e-05	4.07336e-05	6.03345e-06
F:Rs-045	0	0	0	9.47838e-06	0	4.44412e-06	0	4.72198e-06	8.94495e-05	6.29431e-05	0	0	0	0	6.95911e-06	4.45688e-06	1.03814e-05	2.16461e-06	0	2.66509e-05	6.10628e-05	3.21004e-06	2.48785e-06	0	3.04097e-05	0	0	0	1.13199e-06	0	0	0	4.9282e-06	2.64104e-05	4.07336e-05	6.03345e-06
P:Planctomycetes	3.95516e-06	0	0	0	0	0	0	0	0	0	0	0	0	3.35213e-05	0	0	0	0	6.97301e-06	0	0	0	0	0	0	0	0	0	0	0	0	0	0	1.39002e-06	0	0
C:Planctomycea	0	0	0	0	0	0	0	0	0	0	0	0	0	0	0	0	0	0	6.97301e-06	0	0	0	0	0	0	0	0	0	0	0	0	0	0	1.39002e-06	0	0
O:Pirellulales	0	0	0	0	0	0	0	0	0	0	0	0	0	0	0	0	0	0	0	0	0	0	0	0	0	0	0	0	0	0	0	0	0	1.39002e-06	0	0
O:Gemmatales	0	0	0	0	0	0	0	0	0	0	0	0	0	0	0	0	0	0	6.97301e-06	0	0	0	0	0	0	0	0	0	0	0	0	0	0	0	0	0
F:Gemmataceae	0	0	0	0	0	0	0	0	0	0	0	0	0	0	0	0	0	0	6.97301e-06	0	0	0	0	0	0	0	0	0	0	0	0	0	0	0	0	0
G:Gemmata	0	0	0	0	0	0	0	0	0	0	0	0	0	0	0	0	0	0	6.97301e-06	0	0	0	0	0	0	0	0	0	0	0	0	0	0	0	0	0
C:Phycisphaerae	0	0	0	0	0	0	0	0	0	0	0	0	0	3.35213e-05	0	0	0	0	0	0	0	0	0	0	0	0	0	0	0	0	0	0	0	0	0	0
C:vadinHA49	3.95516e-06	0	0	0	0	0	0	0	0	0	0	0	0	0	0	0	0	0	0	0	0	0	0	0	0	0	0	0	0	0	0	0	0	0	0	0
P:Thermi	0	0	0	0	0	8.88824e-07	0	0	0	0	0	0	0	0	0	0	0	0	0	0	0	0	0	0	0	0	0	0	0	0	0	0	1.23205e-06	0	0	0
C:Deinococci	0	0	0	0	0	8.88824e-07	0	0	0	0	0	0	0	0	0	0	0	0	0	0	0	0	0	0	0	0	0	0	0	0	0	0	1.23205e-06	0	0	0
O:Thermales	0	0	0	0	0	8.88824e-07	0	0	0	0	0	0	0	0	0	0	0	0	0	0	0	0	0	0	0	0	0	0	0	0	0	0	1.23205e-06	0	0	0
F:Thermaceae	0	0	0	0	0	8.88824e-07	0	0	0	0	0	0	0	0	0	0	0	0	0	0	0	0	0	0	0	0	0	0	0	0	0	0	1.23205e-06	0	0	0
G:Thermus	0	0	0	0	0	8.88824e-07	0	0	0	0	0	0	0	0	0	0	0	0	0	0	0	0	0	0	0	0	0	0	0	0	0	0	1.23205e-06	0	0	0
S:Thermus_thermophilus	0	0	0	0	0	8.88824e-07	0	0	0	0	0	0	0	0	0	0	0	0	0	0	0	0	0	0	0	0	0	0	0	0	0	0	1.23205e-06	0	0	0
P:KSB1	0	0	0	0	0	0	0	0	0	0	0	0	0	0	0	0	0	0	0	0	0	0	0	0	0	1.53393e-06	0	0	0	0	0	0	0	0	0	0
C:GW-22	0	0	0	0	0	0	0	0	0	0	0	0	0	0	0	0	0	0	0	0	0	0	0	0	0	1.53393e-06	0	0	0	0	0	0	0	0	0	0
P:Acidobacteria	0	0	0	8.53054e-06	0	0	1.80676e-05	0	2.60217e-05	0	1.99707e-05	1.59615e-06	1.54118e-06	2.5141e-06	0	4.45688e-06	0	0	6.97301e-06	7.46225e-06	0.000235999	4.81505e-06	0	0	1.44808e-06	1.53393e-06	0	0	1.13199e-06	0	0	2.45292e-06	0	1.39002e-05	0	1.20669e-06
C:Solibacteres	0	0	0	0	0	0	0	0	2.60217e-05	0	4.99269e-06	1.59615e-06	0	0	0	0	0	0	0	6.39621e-06	0.000235999	0	0	0	0	0	0	0	0	0	0	0	0	1.39002e-05	0	1.20669e-06
O:Solibacterales	0	0	0	0	0	0	0	0	2.60217e-05	0	4.99269e-06	1.59615e-06	0	0	0	0	0	0	0	6.39621e-06	0.000235999	0	0	0	0	0	0	0	0	0	0	0	0	1.39002e-05	0	1.20669e-06
F:Solibacteraceae	0	0	0	0	0	0	0	0	2.60217e-05	0	4.99269e-06	1.59615e-06	0	0	0	0	0	0	0	6.39621e-06	0.000235999	0	0	0	0	0	0	0	0	0	0	0	0	1.39002e-05	0	1.20669e-06
G:Candidatus_Solibacter	0	0	0	0	0	0	0	0	2.60217e-05	0	4.99269e-06	1.59615e-06	0	0	0	0	0	0	0	6.39621e-06	0.000235999	0	0	0	0	0	0	0	0	0	0	0	0	1.39002e-05	0	1.20669e-06
C:Chloracidobacteria	0	0	0	0	0	0	0	0	0	0	1.49781e-05	0	0	2.5141e-06	0	2.97126e-06	0	0	0	0	0	0	0	0	0	0	0	0	0	0	0	0	0	0	0	0
C:Acidobacteria_(class)	0	0	0	7.5827e-06	0	0	1.80676e-05	0	0	0	0	0	1.54118e-06	0	0	0	0	0	6.97301e-06	0	0	4.81505e-06	0	0	0	1.53393e-06	0	0	0	0	0	0	0	0	0	0
O:Acidobacteriales	0	0	0	7.5827e-06	0	0	1.80676e-05	0	0	0	0	0	1.54118e-06	0	0	0	0	0	6.97301e-06	0	0	4.81505e-06	0	0	0	1.53393e-06	0	0	0	0	0	0	0	0	0	0
F:Acidobacteriaceae	0	0	0	0	0	0	0	0	0	0	0	0	1.54118e-06	0	0	0	0	0	6.97301e-06	0	0	4.81505e-06	0	0	0	0	0	0	0	0	0	0	0	0	0	0
G:Acidobacterium	0	0	0	0	0	0	0	0	0	0	0	0	1.54118e-06	0	0	0	0	0	6.97301e-06	0	0	0	0	0	0	0	0	0	0	0	0	0	0	0	0	0
C:Holophagae	0	0	0	0	0	0	0	0	0	0	0	0	0	0	0	0	0	0	0	0	0	0	0	0	0	0	0	0	0	0	0	2.45292e-06	0	0	0	0
O:Holophagales	0	0	0	0	0	0	0	0	0	0	0	0	0	0	0	0	0	0	0	0	0	0	0	0	0	0	0	0	0	0	0	2.45292e-06	0	0	0	0
F:Holophagaceae	0	0	0	0	0	0	0	0	0	0	0	0	0	0	0	0	0	0	0	0	0	0	0	0	0	0	0	0	0	0	0	2.45292e-06	0	0	0	0
C:iii1-8	0	0	0	9.47838e-07	0	0	0	0	0	0	0	0	0	0	0	1.48563e-06	0	0	0	0	0	0	0	0	0	0	0	0	0	0	0	0	0	0	0	0
O:DS-18	0	0	0	9.47838e-07	0	0	0	0	0	0	0	0	0	0	0	1.48563e-06	0	0	0	0	0	0	0	0	0	0	0	0	0	0	0	0	0	0	0	0
P:Tenericutes	0.122867	0.0287617	0.0757309	0.0603488	0.0568729	0.0409268	0.02861	0.0409561	0.0115406	0.040736	0.00977568	0.00520027	0.0671939	0.0358753	0.00389809	0.00548791	0.00646656	0.00148276	0.055303	0.115604	0.0194015	0.0139621	0.0806661	0.0239453	0.0126012	0.0131565	0.0763748	0.00460316	0.0104958	0.0581675	0.0363476	0.0569763	0.0377734	0.04739	0.00315896	0.00867128
C:Erysipelotrichi	0.118766	0.0287525	0.0757195	0.0603403	0.0538857	0.0409232	0.028607	0.0409159	0.0109649	0.0276724	0.0097607	0.0050231	0.0671677	0.0354756	0.00247446	0.00242009	0.00213753	0.0014741	0.0409176	0.0771373	0.0193965	0.0139396	0.0806562	0.0239321	0.0125939	0.013155	0.076356	0.00440344	0.00374236	0.0446614	0.0310391	0.0374266	0.0377722	0.0473844	0.00315475	0.00866162
O:Erysipelotrichales	0.118766	0.0287525	0.0757195	0.0603403	0.0538857	0.0409232	0.028607	0.0409159	0.0109649	0.0276724	0.0097607	0.0050231	0.0671677	0.0354756	0.00247446	0.00242009	0.00213753	0.0014741	0.0409176	0.0771373	0.0193965	0.0139396	0.0806562	0.0239321	0.0125939	0.013155	0.076356	0.00440344	0.00374236	0.0446614	0.0310391	0.0374266	0.0377722	0.0473844	0.00315475	0.00866162
F:Erysipelotrichaceae	0.118766	0.0287525	0.0757195	0.0603403	0.0538795	0.0409232	0.028607	0.0409159	0.0109649	0.0276724	0.0097607	0.0050231	0.0671677	0.0354756	0.00247446	0.00242009	0.00213649	0.0014741	0.0409176	0.0771373	0.0193965	0.0139396	0.080655	0.0239321	0.0125939	0.013155	0.076356	0.00440344	0.00374123	0.0446614	0.0310391	0.0374266	0.0377722	0.0473844	0.00315475	0.00866162
G:Allobaculum	0	0	0	2.84351e-06	1.2369e-05	6.22177e-06	0	0	0	0	0	0	0	0	0	0	0	0	0	2.13207e-06	0	6.42007e-06	0	0	0	0	0	0	0	0	0	0	0	0	0	0
S:Allobaculum_stercoricanis	0	0	0	0	1.2369e-05	6.22177e-06	0	0	0	0	0	0	0	0	0	0	0	0	0	0	0	0	0	0	0	0	0	0	0	0	0	0	0	0	0	0
S:Allobaculum_sp_ID4	0	0	0	2.84351e-06	0	0	0	0	0	0	0	0	0	0	0	0	0	0	0	1.06604e-06	0	6.42007e-06	0	0	0	0	0	0	0	0	0	0	0	0	0	0
G:PSB-M-3	0	0	0	0	0	0	0	0	0	0	0	0	0	0	0	0	0	0	0	0	0	0	0	0	0	0	0	0	3.39597e-06	0	0	0	0	0	0	0
G:Catenibacterium	0.000142386	2.30796e-05	0.0609352	0.0489388	5.56607e-05	1.42212e-05	7.52816e-06	4.72198e-05	3.25271e-06	1.1876e-05	4.99269e-06	1.59615e-06	0.0246958	0.031008	9.94158e-06	1.33707e-05	2.07628e-06	4.32923e-06	0.0284848	0.0215169	8.25172e-06	9.63011e-06	0.0559195	0.0113206	2.02731e-05	6.13572e-06	0.013601	0.00125425	5.65995e-06	0.0293175	0	0	1.97128e-05	1.52902e-05	2.80921e-06	3.62007e-06
S:Catenibacterium_mitsuokai	0	0	5.67102e-06	0	0	0	0	0	0	0	0	0	6.16472e-06	8.38033e-07	0	0	0	0	0	1.06604e-06	0	0	3.73178e-06	1.1479e-06	0	0	0	0	0	1.20504e-06	0	0	0	0	0	0
G:Bulleidia	0	4.61591e-06	5.67102e-06	1.89568e-06	0	2.39983e-05	8.13041e-05	5.19417e-05	0.000123603	6.53183e-05	1.49781e-05	9.57692e-06	1.54118e-06	5.86623e-06	9.94158e-07	2.07988e-05	1.34958e-05	0	0	2.45188e-05	0.000412586	0.000601882	3.73178e-05	0	0	9.20358e-06	0	0	5.65995e-06	0	2.81917e-06	5.15112e-05	0.000638202	6.8111e-05	0.000129224	0.000191864
S:hoa12_73A10	0	0	0	0	0	0	0	0	0	0	0	0	0	0	9.94158e-07	0	0	0	0	0	0	0	0	0	0	0	0	0	0	0	0	0	0	1.39002e-06	0	0
S:Solobacterium_moorei	0	4.61591e-06	0	0	0	2.39983e-05	8.13041e-05	5.19417e-05	0.000123603	6.53183e-05	1.49781e-05	9.57692e-06	0	5.86623e-06	0	1.93132e-05	1.34958e-05	0	0	2.45188e-05	0.000412586	0.000601882	3.10982e-05	0	0	6.13572e-06	0	0	5.65995e-06	0	2.81917e-06	5.15112e-05	0.000627114	6.25509e-05	0.000127819	0.000187037
S:Bulleidia_extructa	0	0	0	0	0	0	0	0	0	0	0	0	0	0	0	0	0	0	0	0	0	0	1.24393e-06	0	0	0	0	0	0	0	0	0	0	4.17006e-06	0	0
S:p-1630-c5	0	0	5.67102e-06	1.89568e-06	0	0	0	0	0	0	0	0	0	0	0	1.48563e-06	0	0	0	0	0	0	0	0	0	3.06786e-06	0	0	0	0	0	0	0	0	0	0
G:L7A_E11	0	0	0	0	0	0	0	0	0	0	0	0	1.54118e-06	0	0	0	0	0	0	0	0	0	0	0	0	0	0	0	0	0	0	0	0	0	0	0
G:Coprobacillus	0.000344099	0.000156941	0.000249525	0.000187672	9.89523e-05	0.000112881	2.40901e-05	9.0898e-05	3.25271e-05	0.000148451	8.48757e-05	7.98077e-06	7.70589e-06	0.000228783	3.97663e-05	0.000273356	0.000556442	1.51523e-05	4.88111e-05	0.000147113	0.000292111	0.000162107	2.23907e-05	0.000105033	0.00108316	0.00232084	0.000197092	2.39665e-05	0.00256622	1.08454e-05	4.22876e-05	2.20762e-05	1.23205e-06	3.19705e-05	0.000132033	0.000200311
S:Coprobacillus_cateniformis	3.95516e-06	0	0	0	0	0	0	2.36099e-06	0	0	1.49781e-05	0	0	0	0	8.91377e-06	0	0	2.0919e-05	1.06604e-06	4.95103e-06	8.02509e-06	2.48785e-06	0	1.44808e-06	0.000576758	1.62886e-06	0	0	0	0	0	0	0	2.66875e-05	3.13739e-05
G:Sharpea	0	0	0	0	0	0	0	0	0	0	0	0	0	0	0	0	0	0	0	0	0	0	1.24393e-06	0	0	0	8.1443e-07	3.19553e-06	0	6.02522e-06	0	0	0	0	0	0
S:p-3329-23G2	0	0	0	0	0	0	0	0	0	0	0	0	0	0	0	0	0	0	0	0	0	0	0	0	0	0	0	0	0	6.02522e-06	0	0	0	0	0	0
G:Holdemania	0	2.76955e-05	7.93943e-05	1.80089e-05	1.85536e-05	3.5553e-06	3.01126e-06	0.000118049	0.000149625	0.000261273	0.000169751	5.90577e-05	0.000129459	1.67607e-06	2.58481e-05	1.48563e-05	4.04874e-05	6.49384e-06	4.88111e-05	0.000131122	6.60138e-06	6.42007e-06	0	9.75718e-05	3.18577e-05	7.82305e-05	0	4.15419e-05	9.96151e-05	3.73564e-05	1.12767e-05	1.96233e-05	9.24038e-05	5.00407e-05	0	0
S:Holdemania_filiformis	0	4.61591e-06	0	0	0	0	0	9.44395e-06	0	0	0	0	4.62354e-06	0	0	0	0	0	1.3946e-05	5.33018e-06	0	0	0	5.16556e-06	0	0	0	0	0	0	5.63835e-06	1.22646e-05	1.72487e-05	5.56008e-06	0	0
F:vadinHA31	0	0	0	0	6.18452e-06	0	0	0	0	0	0	0	0	0	0	0	0	0	0	0	0	0	0	0	0	0	0	0	0	0	0	0	0	0	0	0
G:RFN20	0	0	0	0	6.18452e-06	0	0	0	0	0	0	0	0	0	0	0	0	0	0	0	0	0	0	0	0	0	0	0	0	0	0	0	0	0	0	0
C:Mollicutes	0.00407382	9.23182e-06	1.1342e-05	7.5827e-06	0.00298094	1.77765e-06	3.01126e-06	4.01368e-05	0.00057573	0.0130637	1.49781e-05	0.000164404	2.31177e-05	0.000396389	0.00142363	0.00300691	0.00421173	6.49384e-06	0.0143853	0.0384231	4.95103e-06	2.24703e-05	3.73178e-06	9.18323e-06	7.2404e-06	1.53393e-06	1.79175e-05	0.000199721	0.00669459	0.0135061	0.00530568	0.0195497	1.23205e-06	5.56008e-06	4.21382e-06	9.65352e-06
O:RF39	0.00406986	9.23182e-06	5.67102e-06	6.63486e-06	0.00297475	1.77765e-06	3.01126e-06	4.01368e-05	0.00057573	0.0130637	9.98537e-06	0.000161212	2.15765e-05	0.000396389	0.00132919	0.00299503	0.00421173	6.49384e-06	0.0143853	0.0384231	4.95103e-06	2.24703e-05	3.73178e-06	9.18323e-06	5.79232e-06	1.53393e-06	1.7103e-05	0.000198123	0.00669459	0.0135049	0.00528313	0.0195252	1.23205e-06	5.56008e-06	4.21382e-06	9.65352e-06
O:Mycoplasmatales	0	0	0	0	0	0	0	0	0	0	0	0	1.54118e-06	0	0	0	0	0	0	0	0	0	0	0	0	0	0	0	0	0	0	0	0	0	0	0
F:Mycoplasmataceae	0	0	0	0	0	0	0	0	0	0	0	0	1.54118e-06	0	0	0	0	0	0	0	0	0	0	0	0	0	0	0	0	0	0	0	0	0	0	0
O:Anaeroplasmatales	0	0	0	0	0	0	0	0	0	0	4.99269e-06	0	0	0	9.34509e-05	1.03994e-05	0	0	0	0	0	0	0	0	0	0	0	0	0	0	2.25534e-05	2.45292e-05	0	0	0	0
F:Anaeroplasmataceae	0	0	0	0	0	0	0	0	0	0	4.99269e-06	0	0	0	9.34509e-05	1.03994e-05	0	0	0	0	0	0	0	0	0	0	0	0	0	0	2.25534e-05	2.45292e-05	0	0	0	0
G:Anaeroplasma	0	0	0	0	0	0	0	0	0	0	4.99269e-06	0	0	0	0	0	0	0	0	0	0	0	0	0	0	0	0	0	0	0	0	0	0	0	0	0
O:Acholeplasmatales	3.95516e-06	0	5.67102e-06	9.47838e-07	6.18452e-06	0	0	0	0	0	0	3.19231e-06	0	0	9.94158e-07	1.48563e-06	0	0	0	0	0	0	0	0	1.44808e-06	0	8.1443e-07	1.59777e-06	0	1.20504e-06	0	0	0	0	0	0
F:Acholeplasmataceae	3.95516e-06	0	5.67102e-06	9.47838e-07	6.18452e-06	0	0	0	0	0	0	3.19231e-06	0	0	9.94158e-07	1.48563e-06	0	0	0	0	0	0	0	0	1.44808e-06	0	8.1443e-07	1.59777e-06	0	1.20504e-06	0	0	0	0	0	0
G:Acholeplasma	0	0	5.67102e-06	0	0	0	0	0	0	0	0	1.59615e-06	0	0	0	0	0	0	0	0	0	0	0	0	1.44808e-06	0	0	0	0	0	0	0	0	0	0	0
G:Candidatus_Phytoplasma	3.95516e-06	0	0	9.47838e-07	6.18452e-06	0	0	0	0	0	0	1.59615e-06	0	0	9.94158e-07	1.48563e-06	0	0	0	0	0	0	0	0	0	0	8.1443e-07	1.59777e-06	0	1.20504e-06	0	0	0	0	0	0
C:ML615J-28	1.97758e-05	0	0	0	0	0	0	0	0	0	0	1.27692e-05	0	3.35213e-06	0	6.09107e-05	0.00011731	2.16461e-06	0	4.26414e-05	0	0	2.48785e-06	4.01766e-06	0	0	0	0	5.88635e-05	0	0	0	0	0	0	0
P:Firmicutes	0.786963	0.894536	0.820075	0.761075	0.8412	0.771713	0.891089	0.915588	0.926167	0.862081	0.847538	0.741934	0.88349	0.837947	0.831362	0.905888	0.671518	0.712643	0.715675	0.721968	0.896177	0.763765	0.851035	0.824067	0.955375	0.722859	0.723918	0.554965	0.924399	0.842612	0.761673	0.809107	0.77127	0.834397	0.299198	0.225002
C:Clostridia	0.785381	0.891591	0.795979	0.742835	0.768687	0.750628	0.871222	0.798526	0.902846	0.857751	0.824637	0.734204	0.878036	0.804597	0.82828	0.902213	0.660618	0.711422	0.689213	0.716099	0.814234	0.562045	0.84758	0.769033	0.92005	0.714921	0.704825	0.552864	0.888256	0.836667	0.751512	0.700283	0.485156	0.823034	0.282247	0.179206
O:OPB54	0	0	0	0	0	0	0	0	0	0	0	0	0	0	0	0	0	0	0	0	0	0	9.95141e-06	0	0	0	0	0	0	0	0	0	0	0	0	0
O:Clostridiales	0.785381	0.891586	0.795974	0.742834	0.768656	0.750628	0.871222	0.798523	0.902843	0.857749	0.824607	0.734199	0.877994	0.804597	0.828276	0.902206	0.660615	0.711418	0.689199	0.716019	0.814231	0.562045	0.847562	0.769031	0.920046	0.714914	0.704824	0.552862	0.888253	0.836667	0.75151	0.700281	0.485151	0.823034	0.28224	0.179206
F:Peptostreptococcaceae	0	0	0	0	6.18452e-06	2.39983e-05	0	9.44395e-06	3.57798e-05	4.63166e-05	4.99269e-06	3.19231e-06	2.77412e-05	0	2.98247e-06	1.33707e-05	0	4.32923e-06	6.97301e-06	9.80753e-05	0.000130377	3.21004e-05	0	1.09051e-05	1.44808e-06	6.5959e-05	0.000104247	3.67486e-05	0	2.16908e-05	0	0	0	3.33605e-05	6.60165e-05	2.41338e-06
G:Peptostreptococcus	0	0	0	0	6.18452e-06	2.39983e-05	0	9.44395e-06	3.57798e-05	4.63166e-05	4.99269e-06	3.19231e-06	2.77412e-05	0	2.98247e-06	1.33707e-05	0	4.32923e-06	6.97301e-06	9.80753e-05	0.000130377	3.21004e-05	0	1.09051e-05	1.44808e-06	6.5959e-05	0.000104247	3.67486e-05	0	2.16908e-05	0	0	0	3.33605e-05	6.60165e-05	2.41338e-06
S:Peptostreptococcus_anaerobius	0	0	0	0	0	0	0	2.36099e-06	0	0	0	0	1.07883e-05	0	0	0	0	0	0	2.23867e-05	0	0	0	5.73952e-07	1.44808e-06	0	0	0	0	1.68706e-05	0	0	0	0	1.26415e-05	0
F:Clostridiales_Family_XII._Incertae_Sedis	0	0	0	0	0	0	0	0	0	0	0	0	0	0	0	0	0	0	0	0	0	0	0	0	0	0	0	0	2.26398e-06	0	0	0	0	0	0	0
G:Acidaminobacter	0	0	0	0	0	0	0	0	0	0	0	0	0	0	0	0	0	0	0	0	0	0	0	0	0	0	0	0	1.13199e-06	0	0	0	0	0	0	0
G:Fusibacter	0	0	0	0	0	0	0	0	0	0	0	0	0	0	0	0	0	0	0	0	0	0	0	0	0	0	0	0	1.13199e-06	0	0	0	0	0	0	0
F:Clostridiales_Family_XI._Incertae_Sedis	4.35068e-05	3.23114e-05	5.67102e-06	1.32697e-05	0.000105137	0.000124435	0.000105394	4.36783e-05	0.00154829	0.000564112	0.000189722	0.000153231	8.78472e-05	8.38033e-05	1.29241e-05	0.000135192	9.34324e-06	0.000147194	0.000104595	0.00123234	0.000207943	0.000715838	6.34403e-05	0.000247373	2.60654e-05	0.000161063	0.00222258	5.4324e-05	3.16957e-05	3.97665e-05	5.63835e-06	1.96233e-05	6.16025e-05	0.000126492	0.000116582	0.000445269
G:Finegoldia	1.18655e-05	0	0	0	0	1.77765e-06	0	2.95123e-05	0	8.31323e-06	0	0	0	0	0	0	0	0	0	0	0	0	1.24393e-05	8.60927e-06	5.79232e-06	5.06197e-05	0.000105061	1.59777e-06	1.13199e-06	0	0	4.90583e-06	1.23205e-06	0	0	1.20669e-06
G:Peptoniphilus	0	0	0	0	0	9.77707e-06	0	1.18049e-06	4.87906e-06	1.54389e-05	4.99269e-06	1.11731e-05	1.84941e-05	0	0	2.97126e-06	0	1.94815e-05	0	0.000119396	0	0	2.61225e-05	1.95144e-05	0	2.1475e-05	2.60618e-05	0	0	1.20504e-06	0	0	0	0	1.68553e-05	0.000102569
S:Peptoniphilus_asaccharolyticus	0	0	0	0	0	9.77707e-06	0	1.18049e-06	4.87906e-06	1.54389e-05	0	1.11731e-05	1.84941e-05	0	0	2.97126e-06	0	1.94815e-05	0	0.000110868	0	0	2.48785e-05	1.89404e-05	0	7.66965e-06	2.60618e-05	0	0	0	0	0	0	0	1.68553e-05	0.000102569
G:Tissierella	0	0	0	0	0	0	0	0	0	0	4.99269e-06	0	0	0	0	0	0	0	0	0	0	0	0	0	0	0	0	0	0	0	0	0	0	0	0	0
G:Helcococcus	0	0	0	0	0	0	0	0	0	0	0	0	0	0	0	1.48563e-06	0	0	0	0	0	0	0	0	0	0	0	0	0	0	0	0	0	0	0	0
G:Anaerococcus	0	0	0	0	0	7.99942e-06	6.77534e-05	1.18049e-06	0	4.03786e-05	0	0	2.62e-05	0	6.95911e-06	4.45688e-06	1.03814e-06	6.49384e-06	0	1.59905e-05	0	0	1.11953e-05	0.000191126	2.89616e-06	7.82305e-05	0.00030704	2.23687e-05	1.24519e-05	0	0	9.81167e-06	0	2.91904e-05	1.82599e-05	0.000284779
S:Anaerococcus_prevotii	0	0	0	0	0	0	0	0	0	0	0	0	0	0	0	0	0	0	0	2.13207e-06	0	0	0	0	0	2.76107e-05	0	0	0	0	0	0	0	0	0	0
S:Anaerococcus_hydrogenalis	0	0	0	0	0	5.33294e-06	6.77534e-05	1.18049e-06	0	4.75042e-06	0	0	2.15765e-05	0	2.98247e-06	4.45688e-06	0	6.49384e-06	0	1.27924e-05	0	0	1.11953e-05	0	0	2.60768e-05	0.000133566	2.23687e-05	0	0	0	9.81167e-06	0	2.64104e-05	1.82599e-05	3.62007e-06
F:Dehalobacteriaceae	2.3731e-05	0	0	0	4.32916e-05	2.0443e-05	0	0	0.000121977	0.000529672	1.49781e-05	4.78846e-05	0	4.19016e-06	9.94158e-07	0.000173818	0.000829472	8.00907e-05	2.0919e-05	0.000615103	1.65034e-06	0	0	0	0	0	2.52473e-05	2.39665e-05	0.00173194	0	0	0	0	0	0	0
G:Dehalobacterium	2.3731e-05	0	0	0	4.32916e-05	2.0443e-05	0	0	0.000121977	0.000529672	1.49781e-05	4.78846e-05	0	4.19016e-06	9.94158e-07	0.000173818	0.000829472	8.00907e-05	2.0919e-05	0.000615103	1.65034e-06	0	0	0	0	0	2.52473e-05	2.39665e-05	0.00173194	0	0	0	0	0	0	0
F:Eubacteriaceae	3.95516e-06	0	0	0	0	1.24435e-05	4.5169e-06	2.36099e-05	0	1.1876e-06	9.98537e-06	1.75577e-05	7.70589e-06	5.86623e-06	5.07021e-05	3.86263e-05	0.000168178	1.29877e-05	0	1.06604e-06	0	4.81505e-06	0	2.23841e-05	0.000228797	0.000217818	0.00022804	1.11844e-05	0.00018791	1.20504e-06	2.81917e-06	4.90583e-06	1.23205e-06	1.66802e-05	0	3.62007e-06
G:Anaerofustis	3.95516e-06	0	0	0	0	1.06659e-05	4.5169e-06	0	0	1.1876e-06	4.99269e-06	1.75577e-05	7.70589e-06	5.0282e-06	5.07021e-05	2.52557e-05	0.000130805	1.29877e-05	0	1.06604e-06	0	4.81505e-06	0	1.60706e-05	0.000227348	0.000217818	0.000213381	1.11844e-05	0.00018225	1.20504e-06	2.81917e-06	4.90583e-06	1.23205e-06	1.66802e-05	0	3.62007e-06
S:Anaerofustis_stercorihominis	0	0	0	0	0	0	0	0	0	1.1876e-06	0	4.78846e-06	0	8.38033e-07	0	0	7.26697e-06	0	0	0	0	0	0	1.60706e-05	1.30327e-05	1.22714e-05	4.07215e-06	1.59777e-06	7.92393e-06	0	0	0	0	1.66802e-05	0	0
G:Pseudoramibacter	0	0	0	0	0	8.88824e-07	0	0	0	0	0	0	0	0	0	1.33707e-05	0	0	0	0	0	0	0	0	1.44808e-06	0	8.1443e-07	0	0	0	0	0	0	0	0	0
S:Pseudoramibacter_alactolyticus	0	0	0	0	0	8.88824e-07	0	0	0	0	0	0	0	0	0	1.33707e-05	0	0	0	0	0	0	0	0	1.44808e-06	0	8.1443e-07	0	0	0	0	0	0	0	0	0
G:Acetobacterium	0	0	0	0	0	0	0	0	0	0	0	0	0	0	0	0	0	0	0	0	0	0	0	0	0	0	0	0	1.13199e-06	0	0	0	0	0	0	0
F:Ruminococcaceae	0.297765	0.282374	0.269152	0.197493	0.261451	0.154525	0.479384	0.365744	0.42927	0.449372	0.457954	0.371404	0.38118	0.285647	0.35252	0.394356	0.283375	0.351449	0.424064	0.349855	0.256774	0.397075	0.030766	0.237319	0.400847	0.0670404	0.194437	0.164603	0.415679	0.318224	0.548634	0.34282	0.169181	0.346105	0.0453196	0.0401261
G:Subdoligranulum	5.53723e-05	0.000115398	0	1.13741e-05	0.000117506	2.0443e-05	7.52816e-05	0.00021485	9.43286e-05	8.78828e-05	3.99415e-05	4.78846e-06	1.07883e-05	5.0282e-06	3.97663e-06	1.48563e-06	5.19069e-06	6.49384e-06	2.78921e-05	0.000131122	4.95103e-06	1.12351e-05	1.6171e-05	2.29581e-05	7.81963e-05	2.45429e-05	4.07215e-06	3.19553e-06	1.81118e-05	7.23027e-06	2.25534e-05	0	6.16025e-06	8.34012e-06	0	0
G:Ethanoligenens	0	0	0	0	0	0	0	0	0	0	0	0	0	2.5141e-06	0	0	0	0	0	0	0	0	0	0	0	0	0	0	2.26398e-06	0	0	0	0	0	0	0
S:Ethanoligenens_harbinense	0	0	0	0	0	0	0	0	0	0	0	0	0	2.5141e-06	0	0	0	0	0	0	0	0	0	0	0	0	0	0	2.26398e-06	0	0	0	0	0	0	0
G:Anaerotruncus	1.18655e-05	4.61591e-06	0	0	1.85536e-05	3.022e-05	0	1.06244e-05	8.13177e-06	2.61273e-05	6.49049e-05	1.75577e-05	0.000112506	2.01128e-05	1.09357e-05	8.46808e-05	0.000251229	0.000231614	0	0.000121528	1.65034e-06	8.6671e-05	9.95141e-06	2.98455e-05	2.46173e-05	7.82305e-05	0	6.39106e-05	0.000347521	3.49463e-05	5.63835e-06	0	5.42102e-05	0.000448977	1.40461e-06	0
S:Anaerotruncus_colihominis	7.91033e-06	0	0	0	0	0	0	3.54148e-06	3.25271e-06	5.93802e-06	1.99707e-05	0	1.54118e-06	1.00564e-05	9.94158e-07	0	4.15255e-06	0	0	1.49245e-05	0	1.92602e-05	1.24393e-06	1.1479e-06	4.34424e-06	4.60179e-06	0	3.19553e-06	1.13199e-06	1.20504e-06	5.63835e-06	0	1.23205e-05	0.000113982	1.40461e-06	0
G:Anaerofilum	0	0	0	0	0	0	0	0	0	0	0	0	0	0	0	0	0	0	0	0	0	0	0	0	0	0	0	0	0	0	0	0	0	0	0	0
G:Oscillospira	0.0103625	0.00436204	0.00210962	0.00403305	0.0244722	0.00872292	0.00611136	0.00110612	0.0397562	0.0200788	0.03757	0.0232352	0.0280186	0.00521089	0.0153906	0.0259049	0.0147602	0.0726661	0.0391883	0.0418046	0.00204148	0.00471554	0.000126881	0.00415713	0.00394602	0.00160142	0.00142118	0.00562413	0.0227417	0.0139641	0.00402014	0.000451337	0.0111685	0.0263812	0.000309014	0.0016773
G:Faecalibacterium	0.110954	0.208302	0.215153	0.132335	0.0402736	0.0537152	0.322573	0.185185	0.132543	0.198594	0.19108	0.0892074	0.158459	0.208019	0.249752	0.210999	0.0640199	0.134646	0.209002	0.102802	0.176752	0.261382	0.0167383	0.133397	0.290156	0.0264848	0.146573	0.0885785	0.0591748	0.222791	0.451538	0.206957	0.0786677	0.0312504	0.00559034	0.0310047
S:Faecalibacterium_prausnitzii	0.0195346	0.0483747	0.074177	0.0368216	0.00666073	0.0264301	0.0597179	0.0108346	0.0223364	0.009983	0.0335508	0.0157461	0.0385618	0.0955575	0.112019	0.068951	0.0300012	0.0109486	0.0218534	0.0335215	0.0203999	0.0588271	0.0073317	0.0592548	0.107352	0.00310621	0.0795437	0.0522182	0.0110901	0.0647675	0.098905	0.0297318	0.00891758	0.00562263	0.000116582	0.00376849
F:Lachnospiraceae	0.466745	0.529814	0.478271	0.364722	0.408494	0.562544	0.334134	0.398143	0.205181	0.266512	0.321419	0.306493	0.330102	0.432243	0.354827	0.293833	0.298617	0.201718	0.19318	0.230419	0.394492	0.105694	0.313095	0.367337	0.390753	0.445987	0.31402	0.23375	0.394855	0.400277	0.137564	0.258115	0.247122	0.413656	0.104919	0.103915
G:Roseburia	0.326163	0.149555	0.177991	0.133905	0.0107673	0.0138461	0.0399625	0.106766	0.0485695	0.0705627	0.024594	0.0631949	0.00392384	0.142534	0.067048	0.0115181	0.0613726	0.0949746	0.0467053	0.0173391	0.225355	0.0249259	0.0242018	0.00674278	0.0653388	0.00549454	0.126054	0.114744	0.0402185	0.0422428	0.0526988	0.132315	0.012387	0.0118722	0.000601172	0.019616
S:Roseburia_faecis	0.00132498	0.000969341	0.00127031	0.00284162	0.000698851	0.000636398	0.000487825	0.0255246	0.00374224	0.00412574	0.00391926	0.0262727	8.01413e-05	0.00148332	0.000709829	0.00864487	0.0120746	0.0105244	0.0272017	0.0101252	0.00852073	0.00166119	0.001229	0.00036159	0.00196794	0.00160909	0.00187645	0.0475942	0.0109226	0.0240696	0.00285582	0.00019378	0.00479391	0.0041645	5.19705e-05	7.84349e-05
S:Eubacterium_rectale	0.31137	0.135315	0.16429	0.123955	0.00874491	0.0100855	0.0361683	0.0771748	0.0383852	0.0351365	0.0174494	0.0297874	0.00290204	0.133996	0.0600969	0.0023666	0.0448476	0.0813982	0.0155219	0.00526941	0.196779	0.0211573	0.00564991	0.00349192	0.0593423	0.00317063	0.118538	0.0569396	0.026741	0.014663	0.0474861	0.130868	0.00449329	0.00645942	0.000351152	0.0192298
G:Blautia	0.0277059	0.16464	0.110778	0.106726	0.235098	0.156868	0.0689655	0.0282953	0.0333077	0.0471028	0.0549395	0.0707735	0.154169	0.124946	0.0476112	0.132848	0.040913	0.0168645	0.00741929	0.0222311	0.0196622	0.0128482	0.0508443	0.18982	0.105002	0.0805605	0.124651	0.0266571	0.14011	0.177815	0.00984173	0.0112613	0.0398186	0.0544054	0.0259164	0.015734
S:Blautia_producta	8.70136e-05	0.000830864	0.000493379	0.000361126	0.00176877	0.000497741	0.000560095	9.3259e-05	0.000104087	0.000305214	0.00121821	0.00156263	0.000315942	0.00139616	0.000170001	0.000234729	0.000137034	0.000346338	0.000202217	3.19811e-05	0.00052481	0.000115561	0.00639129	0.0159656	0.00235602	0.00254172	0.0002427	0.000103855	0.000314693	0.000254264	1.12767e-05	1.47175e-05	6.52987e-05	5.69908e-05	0.00146922	5.43011e-05
S:Ruminococcus_obeum	0.00587342	0.0106674	0.000476366	0.000124167	0.0176073	0.000415081	0.000257463	4.13173e-05	1.62635e-05	9.6196e-05	0.00444848	0.000245808	0.000799872	0.000516228	0.000117311	0.00127467	0.000145339	5.84446e-05	0.000634544	8.42168e-05	8.25172e-06	1.76552e-05	0.000303518	0.000226711	0.000796444	0.00026537	0.00124201	6.71062e-05	0.000533167	0.000368744	0.00146315	0.00144722	9.24038e-05	0.000330825	5.61843e-06	1.20669e-06
G:Moryella	0	0	5.67102e-06	5.68703e-06	0	0	0	0	6.50542e-06	9.50084e-06	0	0	3.08236e-06	2.5141e-06	0	0	0	0	0	0	3.30069e-06	0	0	5.16556e-06	0	0	0	1.59777e-06	1.13199e-06	0	0	2.45292e-06	0	1.39002e-06	1.68553e-05	5.55078e-05
G:Ruminococcus	0.0358892	0.0329022	0.035081	0.0370405	0.0537682	0.143008	0.048799	0.037391	0.0319026	0.0322197	0.021159	0.0224387	0.0268843	0.0434009	0.078966	0.0445629	0.0633991	0.00519291	0.0345094	0.028848	0.0229761	0.0156874	0.108473	0.0788311	0.100119	0.265261	0.0146215	0.00554265	0.086818	0.0398773	0.0178623	0.050665	0.0909303	0.194122	0.0368569	0.0182898
S:Ruminococcus_gnavus	0.000648647	0.00126938	0.00108317	0.000255916	0.000927678	0.000252426	0.00174653	0.00123125	0.000393578	0.000434663	0.000499269	0.000181962	0.00086306	0.000253086	0.00119796	9.06233e-05	0.000380997	0.000171005	0.00119239	0.000142849	0.015774	0.000497556	0.0130227	0.00570967	0.0223033	0.128178	0.00450461	0.00181666	0.00636065	0.000195217	3.66492e-05	5.64171e-05	0.000503909	0.000542108	0.00603419	0.00968731
S:Ruminococcus_torques	3.95516e-06	9.23182e-06	0	9.47838e-07	0	1.42212e-05	0	0	0	0	0	1.59615e-06	4.62354e-06	8.38033e-07	2.98247e-06	2.97126e-06	4.15255e-06	0	6.97301e-06	2.13207e-06	0	0	0	0	7.2404e-06	1.53393e-06	0	0	4.52796e-06	1.20504e-06	0	0	0	0	0	0
G:Dorea	0.00274884	0.00197561	0.00688462	0.00598465	0.00847279	0.0133324	0.00535854	0.0117412	0.0044741	0.00493687	0.00367961	0.00387227	0.00359865	0.00805098	0.00388318	0.00162676	0.00308223	0.00599815	0.0077261	0.0124822	0.00669215	0.00447961	0.00956828	0.00614645	0.0127735	0.0278531	0.00708147	0.000290793	0.00444646	0.00644217	0.00061176	0.00351748	0.0243059	0.0283634	3.79244e-05	3.37873e-05
S:Dorea_formicigenerans	3.95516e-06	1.84636e-05	5.67102e-06	1.80089e-05	8.65833e-05	6.22177e-06	1.50563e-06	2.36099e-06	1.30108e-05	9.50084e-06	4.99269e-06	0	3.08236e-06	4.19016e-06	2.98247e-06	1.48563e-06	3.11441e-06	2.16461e-06	3.48651e-05	1.49245e-05	9.90207e-06	1.44452e-05	3.85617e-05	1.37748e-05	4.19943e-05	0.000108909	8.1443e-06	1.59777e-06	4.52796e-06	2.41009e-06	0	2.45292e-06	1.84808e-05	5.56008e-06	0	0
G:Shuttleworthia	1.18655e-05	0.000138477	6.80523e-05	1.89568e-06	0	8.88824e-07	0	0	1.62635e-06	4.75042e-06	4.99269e-06	0	0	1.67607e-06	0	0	1.45339e-05	8.65846e-06	0	0	8.25172e-06	1.60502e-06	7.46356e-06	0	0	1.53393e-06	0	3.19553e-06	1.13199e-06	1.20504e-06	5.63835e-06	2.45292e-06	2.4641e-06	6.9501e-06	1.40461e-06	0
S:Shuttleworthia_satelles	0	0	0	0	0	8.88824e-07	0	0	1.62635e-06	4.75042e-06	0	0	0	0	0	0	0	8.65846e-06	0	0	1.65034e-06	0	3.73178e-06	0	0	0	0	0	0	1.20504e-06	0	0	2.4641e-06	5.56008e-06	1.40461e-06	0
G:Coprococcus	0.0119644	0.0270862	0.0482207	0.0195747	0.0335572	0.0289766	0.0129063	0.010216	0.00875955	0.0215847	0.0148932	0.0125091	0.0237557	0.0352301	0.0096672	0.0229396	0.041567	0.0192737	0.00682658	0.0265315	0.00819396	0.0027815	0.00432389	0.0286092	0.0340762	0.00645631	0.00843261	0.0128716	0.039854	0.0234369	0.00801209	0.027171	0.0220734	0.0272791	0.00854422	0.00336184
S:Clostridium_sp._SS2/1	0.000102834	0.000475439	0.0016049	4.45484e-05	0.000568976	5.33294e-06	1.95732e-05	2.83319e-05	1.62635e-06	1.1876e-06	2.99561e-05	6.38462e-06	1.6953e-05	5.53102e-05	2.68423e-05	8.91377e-06	1.76483e-05	0	0.000132487	3.19811e-05	0.000105622	0	0.000138076	4.47682e-05	0.000370708	4.4484e-05	8.1443e-06	1.11844e-05	1.13199e-05	7.95329e-05	5.63835e-06	1.71704e-05	4.43538e-05	2.22403e-05	2.38783e-05	2.41338e-06
S:Coprococcus_catus	0.000526037	0.000341577	0.00120793	0.000274873	9.27678e-05	2.48871e-05	6.02253e-06	5.90247e-06	2.7648e-05	9.14456e-05	0.00123819	6.86346e-05	1.6953e-05	5.0282e-06	9.94158e-07	1.03994e-05	3.0106e-05	2.38108e-05	0.00020919	5.54338e-05	1.65034e-06	1.60502e-06	1.86589e-05	9.75718e-06	3.90981e-05	9.20358e-06	1.38453e-05	4.7933e-06	1.01879e-05	9.64035e-06	8.73944e-05	0.000274727	7.3923e-06	4.17006e-06	1.40461e-06	3.62007e-06
S:Coprococcus_eutactus	0.000486485	0.00245566	0.000584115	4.36005e-05	0.000371071	1.77765e-05	1.65619e-05	1.88879e-05	0.000458632	0.00711019	2.99561e-05	1.43654e-05	1.23294e-05	0.00129895	0.000107369	0.000242157	0.0225868	0.00796145	0.000753086	0.00387291	3.96083e-05	4.81505e-06	1.99028e-05	7.46137e-06	6.08193e-05	4.60179e-06	0.000375452	0.00377392	1.13199e-05	7.23027e-06	3.38301e-05	1.71704e-05	1.23205e-06	0.00876964	1.40461e-06	6.03345e-06
G:Pseudobutyrivibrio	0.000268951	6.46227e-05	8.50654e-05	4.45484e-05	0	8.88824e-07	0.000111417	5.90247e-06	3.90325e-05	2.01893e-05	1.99707e-05	1.59615e-05	4.00706e-05	0.000209508	8.94742e-06	2.07988e-05	3.42586e-05	9.09138e-05	0.000216163	0.000397631	8.25172e-06	4.81505e-06	2.61225e-05	0.000635364	1.73769e-05	1.53393e-05	5.04946e-05	2.23687e-05	2.26398e-06	2.41009e-05	2.53726e-05	2.45292e-05	1.23205e-06	7.0891e-05	1.40461e-06	2.41338e-06
S:Pseudobutyrivibrio_ruminis	0	4.61591e-06	0	0	0	0	0	0	0	0	0	0	0	0	0	0	0	2.16461e-06	0	0	1.65034e-06	0	0	0	0	0	0	0	0	0	0	0	0	0	0	0
G:Catonella	0	0	0	0	0	0	0	0	1.62635e-06	0	0	0	0	0	0	0	0	0	0	0	0	0	0	2.52539e-05	0	0	0	0	0	0	0	0	0	0	0	0
G:Lachnospira	0.000885957	0.00123706	0.000810956	0.000513728	0.00105137	0.000191986	0.00488728	0.00135521	0.00711856	0.00211512	0.0568567	0.0213198	0.0364103	0.000340241	0.0122441	0.0208359	0.00373003	0.000887492	0.000962276	0.0165939	0.0019309	0.000340264	0.00672964	0.000703665	0.00073128	0.000216284	0.000886914	0.00523268	0.00155762	0.00337533	0.00207209	0.000556812	0.00015647	0.000400326	0.00487539	0.00884987
S:Lachnospira_pectinoschiza	3.95516e-06	4.61591e-06	5.67102e-06	1.89568e-06	0	0	0	1.18049e-06	6.50542e-06	1.1876e-06	1.49781e-05	4.78846e-06	3.08236e-06	0	1.98832e-06	1.48563e-06	1.03814e-06	0	0	1.06604e-06	0	0	1.99028e-05	0	0	0	0	1.59777e-06	0	0	5.63835e-06	2.45292e-06	0	0	0	2.41338e-06
G:Epulopiscium	0	0	0	9.47838e-07	0	0	0	0	0	0	4.99269e-06	0	0	1.67607e-06	0	0	0	0	0	0	0	0	0	0	0	1.53393e-06	0	0	0	0	0	0	0	0	0	0
G:Clostridium	0.00906128	0.0533276	0.0159753	0.00597422	0.00982102	0.110884	0.0845412	0.112751	0.0291687	0.0189494	0.0264762	0.0444577	0.0123695	0.0189814	0.00937491	0.00358928	0.0193509	0.0359781	0.021191	0.0252938	0.0451171	0.0181495	0.0552415	0.0173322	0.0065931	0.0253329	0.0062312	0.0191077	0.0172832	0.00757611	0.0330125	0.0065591	0.033906	0.0650794	0.00996709	0.0138094
S:Clostridium_scindens	0	1.84636e-05	0.000102078	3.79135e-06	0.000235012	4.71077e-05	3.01126e-06	7.20101e-05	0	0	6.98976e-05	7.98077e-06	2.62e-05	5.53102e-05	3.97663e-06	1.63419e-05	0	0	2.0919e-05	0	0	0	1.24393e-06	2.29581e-06	7.3852e-05	0.000409559	0	0	0	7.23027e-06	0	0	0	2.78004e-06	0	1.20669e-06
S:Clostridium_celerecrescens	0	0	0	0	0	0	0	0	0	0	0	0	0	0	0	0	0	0	0	0	0	0	0	0	0	0	0	0	0	0	0	0	0	0	0	0
S:Clostridium_bolteae	1.58207e-05	3.69273e-05	5.67102e-06	0.000414205	1.2369e-05	0.000233761	0.000627848	3.89563e-05	0.000115471	0.000160327	1.49781e-05	0.000121308	6.62707e-05	0.000380467	5.16962e-05	2.82269e-05	0.000405912	0.000212132	5.57841e-05	0.00010767	0.000737704	0.00045422	0.000129368	0.00164265	2.89616e-05	0.00075316	0.000184061	0.000137408	5.77315e-05	3.61513e-05	1.40959e-05	0	0.000107188	0.000154292	0.000192431	0.00105223
S:Clostridium_hylemonae	0	0	0	9.47838e-07	0	8.88824e-06	3.01126e-06	4.72198e-06	0	1.1876e-06	0	1.59615e-05	0	0	0	0	5.19069e-06	0	0	1.06604e-06	0	1.60502e-06	1.24393e-06	0	1.44808e-06	1.38054e-05	0	0	6.79194e-06	1.20504e-06	0	9.81167e-06	0	4.17006e-06	0	2.41338e-06
G:Butyrivibrio	3.95516e-06	0	5.67102e-06	0	6.18452e-06	4.44412e-06	0	0	3.25271e-06	0	9.98537e-06	0	3.08236e-06	0	1.98832e-06	1.48563e-06	1.03814e-06	2.16461e-06	0	1.06604e-06	0	1.60502e-06	0	5.73952e-07	2.89616e-06	0	0	0	3.39597e-06	7.23027e-06	0	0	2.4641e-06	4.17006e-06	0	0
G:Oribacterium	0	4.61591e-06	0	1.89568e-06	1.2369e-05	8.88824e-07	0	0	3.74062e-05	2.37521e-06	5.49195e-05	0	1.54118e-05	2.5141e-06	2.98247e-06	1.48563e-06	1.03814e-06	0	2.78921e-05	3.19811e-06	1.65034e-06	2.24703e-05	4.97571e-06	1.1479e-06	0	0	8.1443e-07	0	0	0	0	0	0.000135526	2.78004e-06	3.51152e-05	2.65472e-05
S:Oribacterium_sp._oral_taxon_078	0	0	0	0	0	8.88824e-07	0	0	0	0	0	0	0	0	0	0	0	0	0	0	0	0	0	0	0	0	0	0	0	0	0	0	0	0	0	0
G:Eubacterium	0.0105049	0.0284155	0.0314515	0.0346349	0.00397046	0.058929	0.0462078	0.0490424	0.00364791	0.00892129	0.00567169	0.00441496	0.0162209	0.0298733	0.0283991	0.00505708	0.0313424	0.00516477	0.00836762	0.0102041	0.0399598	0.011821	0.0228957	0.00926358	0.00936183	0.0100672	0.00228203	0.00104654	0.0300441	0.0398339	0.000625856	0.00301954	0.00378363	0.00405052	0.000141865	8.44683e-05
G:Anaerostipes	1.18655e-05	4.61591e-06	1.1342e-05	9.47838e-07	0	8.88824e-07	0	5.90247e-06	0	2.37521e-06	0	1.59615e-06	1.54118e-06	8.38033e-07	0	5.94251e-06	0	0	0	0	0	0	4.97571e-06	5.73952e-07	1.59289e-05	2.60768e-05	8.1443e-07	1.59777e-06	0	2.41009e-06	0	0	2.4641e-06	0	9.83225e-06	0
S:Anaerostipes_caccae	0	0	1.1342e-05	0	0	0	0	5.90247e-06	0	0	0	0	0	0	0	5.94251e-06	0	0	0	0	0	0	0	0	1.44808e-05	2.45429e-05	0	0	0	1.20504e-06	0	0	0	0	9.83225e-06	0
G:Lachnobacterium	0.000577454	0.000595452	0.000357275	9.00446e-05	0.000142244	0.000684395	3.31239e-05	3.18733e-05	0.0033259	0.0166645	0.000164759	0.000129288	0.000123294	8.71554e-05	0.00428482	8.91377e-05	0.000113157	0.000419935	0.000230109	4.47735e-05	7.26152e-05	2.72853e-05	0.000255005	7.92053e-05	0.000244725	2.91447e-05	6.27111e-05	0.000188536	0.000142631	0.000290416	9.02135e-05	1.22646e-05	1.10885e-05	0.000554618	9.83225e-06	3.86141e-05
F:Clostridiaceae	0.00313249	0.00485594	0.00268806	0.00499984	0.00214603	0.00221762	0.0048376	0.024206	0.00804395	0.00460434	0.00196712	0.00251873	0.00111427	0.00515893	0.000391698	0.00154802	0.00139422	0.001407	0.000941357	0.00278555	0.0429898	0.00195812	0.00740634	0.0297353	0.00167543	0.00476285	0.00928124	0.0114416	0.00335409	0.00125807	0.0285864	0.013832	0.0168261	0.000896563	0.00048178	0.00146975
G:Alkaliphilus	0	0	0	0	0	0	0	0	0	0	0	0	0	0	0	0	0	0	0	0	0	0	1.24393e-06	0	0	0	0	0	0	0	0	0	0	0	0	0
S:Alkaliphilus_oremlandii	0	0	0	0	0	0	0	0	0	0	0	0	0	0	0	0	0	0	0	0	0	0	1.24393e-06	0	0	0	0	0	0	0	0	0	0	0	0	0
G:Sarcina	0	0	0	0	1.2369e-05	8.88824e-07	0	0	0	0	0	9.57692e-06	0	1.92747e-05	0	1.48563e-06	1.03814e-06	0	0	0	0	0	2.48785e-06	0	4.34424e-06	4.60179e-06	1.79175e-05	0	1.13199e-06	1.20504e-06	2.81917e-06	0	0	0	8.42764e-06	0
G:Tindallia	0	0	0	0	0	0	0	0	0	0	0	0	0	0	0	0	0	0	0	0	0	0	0	0	0	0	0	0	0	1.20504e-06	0	0	0	0	0	0
F:Veillonellaceae	0.00201713	0.0495564	0.0328522	0.147939	0.0577634	0.0175498	0.0440247	0.0033042	0.0989783	0.0238519	0.0120873	0.012126	0.130304	0.0613046	0.111227	0.184748	0.0177044	0.0863551	0.0276619	0.0161142	0.0325696	0.0253801	0.492252	0.115581	0.111842	0.185461	0.158908	0.133236	0.0160245	0.100698	0.00126581	0.000240386	0.0353709	0.0177839	0.126457	0.027422
G:Veillonella	7.91033e-06	6.46227e-05	0.000198486	0.00293545	0.000185536	0.000481743	0.0059879	0.000617398	0.00211426	0.00173628	0.000898683	0.0013695	0.00134699	0.00421866	0.00246949	0.00528884	0.000120424	0.000915632	0.000167352	0.000446669	0.00312905	0.00231765	0.000185345	0.0116087	0.00133513	0.000412627	0.00150018	0.000448972	0.00071089	0.000275955	0.000197342	4.16996e-05	0.00137127	0.00155404	0.0116077	0.0198368
S:Veillonella_parvula	7.91033e-06	0	1.70131e-05	0.000725096	0.000105137	8.44383e-05	0.00250236	0.000173533	0.00104737	0.000833699	0.000679005	0.000571423	0.000348306	0.000450862	0.0013451	0.00360265	3.32204e-05	0.000270577	7.67032e-05	0.000285698	0.00168995	0.000897205	8.20992e-05	0.00346609	0.000160737	0.000233157	0.000722399	0.000153386	0.000184514	6.62774e-05	3.10109e-05	0	0.000262427	0.0011426	0.0043613	0.00713999
S:Veillonella_ratti	0	0	0	0	0	0	0	0	0	0	0	0	0	1.00564e-05	0	0	0	0	0	0	0	0	0	0	0	0	0	0	0	0	0	0	0	0	2.10691e-05	0
S:Veillonella_dispar	0	3.23114e-05	7.93943e-05	2.84351e-06	4.94762e-05	1.77765e-06	4.96858e-05	0.000121591	4.87906e-06	1.1876e-06	5.49195e-05	0	4.62354e-06	6.70426e-06	4.97079e-06	4.45688e-06	3.11441e-06	2.16461e-06	6.97301e-06	4.26414e-06	2.14545e-05	9.3091e-05	0	6.31347e-06	1.44808e-06	0	0	6.39106e-06	2.26398e-06	0	8.45752e-05	4.90583e-06	0.000130597	2.78004e-06	4.35428e-05	0.000177383
S:Veillonella_montpellierensis	0	0	0	0	0	0	0	0	0	0	0	0	0	0	0	0	0	0	0	0	0	0	0	0	0	0	0	0	0	0	0	0	0	0	0	0
G:Phascolarctobacterium	0	0	0	3.79135e-06	0.000129875	0.00505297	0.00130237	3.30538e-05	0.0742707	0.0195979	4.99269e-06	3.99038e-05	3.08236e-06	0.000111458	1.98832e-06	0	1.03814e-06	0	4.88111e-05	0.000578857	0.000386181	1.92602e-05	7.71234e-05	0.000246225	2.89616e-05	8.28322e-05	3.25772e-06	6.39106e-05	9.05592e-06	1.20504e-05	0	0	0.000104724	6.6721e-05	5.61843e-05	1.20669e-06
G:Selenomonas	0	0	1.70131e-05	0	3.09226e-05	5.33294e-06	0	0	0	2.37521e-06	4.99269e-06	0	4.62354e-06	0	5.96495e-06	2.97126e-06	0	0	0	0	0	0	2.48785e-06	0.000178499	8.68847e-06	3.06786e-06	0	0	0	1.20504e-06	0	0	3.69615e-06	0	2.80921e-06	0
S:Selenomonas_sputigena	0	0	0	0	0	0	0	0	0	0	0	0	0	0	0	0	0	0	0	0	0	0	0	1.32009e-05	0	0	0	0	0	1.20504e-06	0	0	0	0	0	0
S:Selenomonas_ruminantium	0	0	0	0	0	0	0	0	0	0	0	0	0	0	0	0	0	0	0	0	0	0	0	0	2.89616e-06	1.53393e-06	0	0	0	0	0	0	0	0	0	0
S:Selenomonas_noxia	0	0	0	0	0	0	0	0	0	2.37521e-06	0	0	0	0	0	0	0	0	0	0	0	0	0	2.58278e-05	0	0	0	0	0	0	0	0	0	0	0	0
G:Megasphaera	5.14171e-05	2.30796e-05	0	9.47838e-06	6.18452e-06	6.22177e-06	2.25845e-05	7.90931e-05	5.0417e-05	8.31323e-06	4.99269e-06	3.19231e-06	7.70589e-06	0.00020867	0.000122281	1.33707e-05	5.19069e-06	6.49384e-06	0.00294958	0.000543678	0.0265871	0.0110281	0.0191055	0.0498115	0.0156668	0.0556648	0.103837	0.0528685	6.79194e-06	3.01261e-05	0	2.9435e-05	5.42102e-05	6.9501e-06	3.65198e-05	1.68937e-05
S:Megasphaera_elsdenii	3.55965e-05	1.84636e-05	0	8.53054e-06	0	1.77765e-06	6.02253e-06	6.02052e-05	4.06589e-05	4.75042e-06	0	0	1.54118e-06	0.00020448	0.000117311	1.03994e-05	4.15255e-06	2.16461e-06	0.00285196	0.00054048	7.42655e-05	0.00327263	0.0190769	0.0497989	0.0156537	0.0555988	2.60618e-05	1.75754e-05	6.79194e-06	2.28958e-05	0	0	4.06577e-05	5.56008e-06	1.40461e-05	9.65352e-06
G:Acidaminococcus	7.91033e-05	0.000133861	0.000351603	0.00718177	0.000204089	0.00231628	0.0359063	0.000121591	0.00122952	0.000201893	4.99269e-05	5.74615e-05	4.16118e-05	0.00275042	2.98247e-06	0.000155991	0.000107966	0.0234882	4.18381e-05	6.60942e-05	0.00155463	0.00110586	0.00272793	0.00221373	0.0528317	0.0581897	0.0100761	0.00902418	7.92393e-06	0.000121709	0	2.45292e-06	0.00243823	0.000258544	0.0232013	0.00278504
S:Acidaminococcus_fermentans	0	4.61591e-06	0	0	2.47381e-05	0	3.01126e-06	0	3.25271e-06	1.1876e-06	0	0	0	1.42466e-05	0	0	1.03814e-06	4.32923e-06	0	0	0	0	0	0	0.000493795	0.000589029	8.1443e-07	0	0	4.82018e-06	0	0	0	0	0	0
S:Acidaminococcus_intestini	3.16413e-05	0.000115398	0.000323248	0.000425579	2.47381e-05	8.35495e-05	0.000974144	8.26346e-06	0.000175646	2.85025e-05	0	1.59615e-06	4.62354e-06	0.000176825	9.94158e-07	2.97126e-06	8.82417e-05	0.00110828	6.97301e-06	1.06604e-06	0.00106942	0.000783249	0.000329641	0.000103311	0.0043703	0.00646092	0.000474813	0.000516078	0	7.23027e-06	0	2.45292e-06	0.000305549	5.56008e-05	0.00547937	0.00128874
G:Megamonas	0.000221489	3.23114e-05	2.83551e-05	4.73919e-06	4.94762e-05	1.77765e-06	7.3776e-05	1.88879e-05	4.55379e-05	4.03786e-05	4.99269e-06	1.59615e-06	4.62354e-06	0.000115648	3.97663e-06	1.93132e-05	2.07628e-06	2.16461e-06	0	3.19811e-06	5.61117e-05	0.00338659	0.452193	0.0358817	2.31693e-05	6.28912e-05	1.46597e-05	2.23687e-05	3.39597e-06	8.43531e-06	0	4.90583e-06	2.4641e-05	0.00254235	4.21382e-06	2.65472e-05
S:Megamonas_hypermegale	0	0	0	0	0	0	0	0	0	0	0	0	0	0	0	0	0	0	0	0	0	0	1.24393e-06	0	0	0	0	0	0	0	0	0	0	0	0	0
G:Mitsuokella	0	9.23182e-06	0.000493379	0.001054	6.18452e-06	0	1.50563e-06	3.54148e-06	1.62635e-06	0	0	0	0.000977107	0.000689701	0	2.97126e-06	0	0	0.000571787	0.000485046	0	0	3.73178e-06	5.73952e-07	0.00420233	0.00252638	0	0	0	0.000257879	0	0	3.69615e-06	0	0	0
S:Mitsuokella_multacida	0	9.23182e-06	1.70131e-05	0.000170611	0	0	1.50563e-06	2.36099e-06	1.62635e-06	0	0	0	1.54118e-06	0.000227945	0	0	0	0	2.0919e-05	6.39621e-05	0	0	2.48785e-06	5.73952e-07	0.00381134	0.00210609	0	0	0	1.20504e-06	0	0	3.69615e-06	0	0	0
G:Dialister	0.00164139	0.0492148	0.031684	0.13667	0.0569471	0.00966152	0.000660972	0.00242119	0.0210808	0.00222201	0.0110888	0.0106336	8.16825e-05	0.0531874	0.108569	0.179201	0.0164555	0.000515178	0.0237152	0.0139821	0.000742655	0.000807324	0.000222663	0.00212018	0.00018101	0.000472451	0.0433554	0.0707379	0.0152298	0.000184372	8.45752e-06	2.20762e-05	0.000157702	0.000287734	0.0804503	0.00455164
S:Dialister_invisus	7.91033e-06	0.0490948	6.80523e-05	0.000292882	0.000129875	4.35524e-05	0.000481802	0.00236925	0.0210288	0.00190135	0.000174744	4.94808e-05	4.93177e-05	0.000269008	0.108387	0.178841	4.77544e-05	0.00016884	6.27571e-05	6.82263e-05	0.000259104	0.000478295	7.96113e-05	0.00175514	0.000104262	0.000294515	0.000772894	0.000194927	0.000122255	0.000162681	2.81917e-06	0	6.03705e-05	0.000127882	0.0802452	0.00453595
S:Dialister_micraerophilus	0	0	0	0	0	0	0	1.18049e-06	0	0	0	0	0	0	0	0	0	0	0	1.06604e-06	0	0	0	0	0	0	0	0	0	0	0	0	0	0	0	0
S:Dialister_pneumosintes	0	0	0	0	0	1.77765e-06	0.000143035	0	0	8.31323e-06	0	0	1.23294e-05	0	9.94158e-07	1.1885e-05	4.15255e-06	4.11277e-05	0	1.70566e-05	0.00014523	1.92602e-05	6.21963e-06	0.00018883	0	4.60179e-06	3.25772e-06	0	0	9.64035e-06	0	0	1.23205e-05	0	4.21382e-06	1.20669e-06
G:Anaeroglobus	0	0	0	0	0	8.88824e-07	0	0	9.75813e-06	0	0	0	0	0	0	0	0	0	0	0	0	0	0	0	0	0	3.82782e-05	0	0	0	0	0	0	0	1.82599e-05	0
F:Catabacteriaceae	0.00452866	0.000336961	0.000374288	0.000138384	0.00722971	0.00196075	3.01126e-06	1.88879e-05	0.000554587	0.00107003	0.0166057	0.00221227	7.39766e-05	0.000966252	0.00022468	0.00375864	0.0147914	0.0168299	0.00741231	0.0123266	2.64055e-05	0.00142044	2.48785e-06	2.92715e-05	0.000124535	9.05019e-05	0.000156371	0.000512883	0.0227609	0.000180757	4.51068e-05	0.000284538	2.21769e-05	0.00108283	2.80921e-06	1.20669e-06
F:Syntrophomonadaceae	0	0	0	0	0	0	0	0	0	0	0	0	0	0	0	0	0	0	0	1.06604e-06	0	0	1.24393e-06	0	0	0	0	0	0	0	0	0	0	0	0	0
G:Syntrophomonas	0	0	0	0	0	0	0	0	0	0	0	0	0	0	0	0	0	0	0	1.06604e-06	0	0	1.24393e-06	0	0	0	0	0	0	0	0	0	0	0	0	0
F:Peptococcaceae	3.95516e-06	0	0	9.47838e-07	1.85536e-05	5.68847e-05	0	1.18049e-06	1.30108e-05	4.75042e-06	0	1.75577e-05	3.08236e-06	5.86623e-06	4.17546e-05	7.42814e-06	7.26697e-05	0.00025326	8.36762e-05	0.000803791	0	0	2.48785e-06	1.72185e-06	0	0	3.25772e-06	3.19553e-06	7.92393e-06	1.20504e-06	0	0	0	6.9501e-06	1.40461e-06	0
G:Desulfotomaculum	3.95516e-06	0	0	0	0	0	0	0	0	0	0	0	0	0	0	0	0	0	0	0	0	0	0	0	0	0	0	0	0	0	0	0	0	0	0	0
G:Thermincola	0	0	0	0	0	0	0	0	0	0	0	0	0	0	9.94158e-07	0	0	0	0	0	0	0	0	0	0	0	0	1.59777e-06	2.26398e-06	0	0	0	0	0	0	0
G:Peptococcus	0	0	0	0	1.2369e-05	5.68847e-05	0	1.18049e-06	0	1.1876e-06	0	0	1.54118e-06	0	0	0	0	0	7.67032e-05	0.000803791	0	0	0	1.72185e-06	0	0	0	1.59777e-06	4.52796e-06	0	0	0	0	0	1.40461e-06	0
G:Pelotomaculum	0	0	0	0	0	0	0	0	0	0	0	0	0	0	0	0	0	0	6.97301e-06	0	0	0	0	0	0	0	0	0	1.13199e-06	0	0	0	0	0	0	0
F:Clostridiales_Family_XIII._Incertae_Sedis	9.49239e-05	8.30864e-05	0.000107749	0.000127958	0.000377256	0.000434635	9.33492e-05	8.26346e-05	0.00416022	0.00604135	0.000913661	0.000686346	0.00255065	0.000166768	0.000195849	0.000610593	0.000911485	0.000601763	0.000111568	0.00122274	0.000209594	0.00162749	9.57823e-05	5.85431e-05	2.75135e-05	2.1475e-05	0.000134381	0.000335531	0.00203871	0.00198832	3.38301e-05	4.90583e-05	0.00102507	0.00072142	0.000352556	0.00082779
G:Anaerovorax	0	0	0	0	6.18452e-06	4.44412e-06	0	0	0	2.37521e-06	0	7.98077e-06	0	0	0	1.48563e-06	0	2.16461e-06	0	7.67546e-05	0	6.25957e-05	1.11953e-05	0	0	0	0	0	0	1.20504e-06	0	0	0	0	0	0
G:Mogibacterium	0	0	5.67102e-06	0	6.18452e-06	2.75535e-05	4.81802e-05	5.54832e-05	3.25271e-05	4.98794e-05	0	0	1.54118e-06	8.38033e-07	1.69007e-05	1.93132e-05	1.03814e-05	0	1.3946e-05	1.81226e-05	3.79579e-05	0.000733493	4.47814e-05	0	0	1.38054e-05	8.1443e-07	0	3.39597e-06	0	8.45752e-06	0	0.000464483	0.000136222	0.000148888	0.000248578
O:SHA-98	0	0	0	0	0	0	0	0	0	0	0	0	0	0	0	0	1.03814e-06	0	0	0	0	0	0	0	0	0	0	0	0	0	0	0	0	0	0	0
O:Thermoanaerobacterales	0	0	0	0	0	0	0	0	0	0	0	0	0	0	0	1.48563e-06	0	0	0	0	0	0	0	0	0	0	0	0	0	0	0	0	0	0	0	0
F:Thermoanaerobacteraceae	0	0	0	0	0	0	0	0	0	0	0	0	0	0	0	1.48563e-06	0	0	0	0	0	0	0	0	0	0	0	0	0	0	0	0	0	0	0	0
G:Thermacetogenium	0	0	0	0	0	0	0	0	0	0	0	0	0	0	0	1.48563e-06	0	0	0	0	0	0	0	0	0	0	0	0	0	0	0	0	0	0	0	0
O:Natranaerobiales	0	0	0	0	0	0	0	0	0	0	4.99269e-06	1.59615e-06	0	0	1.98832e-06	0	0	0	0	0	0	0	1.24393e-06	0	0	0	0	0	0	0	0	0	0	0	0	0
F:Anaerobrancaceae	0	0	0	0	0	0	0	0	0	0	4.99269e-06	1.59615e-06	0	0	1.98832e-06	0	0	0	0	0	0	0	1.24393e-06	0	0	0	0	0	0	0	0	0	0	0	0	0
G:A55_D21	0	0	0	0	0	0	0	0	0	0	4.99269e-06	1.59615e-06	0	0	1.98832e-06	0	0	0	0	0	0	0	1.24393e-06	0	0	0	0	0	0	0	0	0	0	0	0	0
C:Bacilli	0.00152274	0.00282032	0.0238693	0.0182127	0.0723836	0.021082	0.0198653	0.117053	0.0233154	0.00431932	0.0226967	0.00771581	0.00544344	0.0333428	0.00307692	0.00366356	0.0108735	0.00118621	0.026344	0.0058536	0.0819314	0.201667	0.00332502	0.0550225	0.0352564	0.00774021	0.0190821	0.00206751	0.036132	0.00594087	0.0101321	0.108794	0.286102	0.0113523	0.0169438	0.0457915
O:Exiguobacterales	0	0	0	0	0	0	0	0	0	0	0	0	1.54118e-06	0	0	0	0	0	0	0	0	0	0	0	0	0	0	0	1.13199e-06	0	0	0	0	0	0	0
F:Exiguobacteraceae	0	0	0	0	0	0	0	0	0	0	0	0	1.54118e-06	0	0	0	0	0	0	0	0	0	0	0	0	0	0	0	1.13199e-06	0	0	0	0	0	0	0
G:Exiguobacterium	0	0	0	0	0	0	0	0	0	0	0	0	1.54118e-06	0	0	0	0	0	0	0	0	0	0	0	0	0	0	0	1.13199e-06	0	0	0	0	0	0	0
O:Lactobacillales	0.00085036	0.00115398	0.0237332	0.017862	0.0721115	0.0206785	0.0169489	0.116939	0.0230536	0.00338942	0.022522	0.00705979	0.00532786	0.0332481	0.00126059	0.00343329	0.010508	0.00112776	0.0261906	0.00563506	0.0818373	0.200483	0.00302772	0.0524379	0.0319475	0.00707449	0.0186447	0.00125265	0.0353305	0.00571794	0.00488563	0.106523	0.284733	0.0111146	0.0165842	0.045415
F:Aerococcaceae	0	0	0	0	6.18452e-06	0	0	4.72198e-06	1.62635e-06	0	0	0	0	0	0	0	0	3.03046e-05	0	2.13207e-06	3.30069e-06	4.65455e-05	1.24393e-06	0.000165298	1.44808e-06	3.06786e-06	2.2804e-05	3.19553e-06	1.13199e-06	0	0	1.96233e-05	0.000103492	6.9501e-06	5.75889e-05	2.41338e-06
G:Abiotrophia	0	0	0	0	6.18452e-06	0	0	4.72198e-06	0	0	0	0	0	0	0	0	0	3.03046e-05	0	0	3.30069e-06	4.65455e-05	1.24393e-06	0.000153245	1.44808e-06	0	2.2804e-05	1.59777e-06	0	0	0	0	0.00010226	0	5.61843e-05	2.41338e-06
S:Abiotrophia_defectiva	0	0	0	0	6.18452e-06	0	0	3.54148e-06	0	0	0	0	0	0	0	0	0	3.03046e-05	0	0	1.65034e-06	4.65455e-05	1.24393e-06	0.000152671	1.44808e-06	0	2.19896e-05	1.59777e-06	0	0	0	0	0.00010226	0	5.33751e-05	1.20669e-06
G:Aerococcus	0	0	0	0	0	0	0	0	1.62635e-06	0	0	0	0	0	0	0	0	0	0	0	0	0	0	0	0	3.06786e-06	0	0	1.13199e-06	0	0	0	0	4.17006e-06	0	0
G:Facklamia	0	0	0	0	0	0	0	0	0	0	0	0	0	0	0	0	0	0	0	2.13207e-06	0	0	0	1.2053e-05	0	0	0	1.59777e-06	0	0	0	1.96233e-05	1.23205e-06	2.78004e-06	1.40461e-06	0
F:Carnobacteriaceae	3.95516e-06	4.61591e-06	5.67102e-06	2.84351e-06	3.09226e-05	0.000221317	0.000201755	8.26346e-05	6.50542e-06	3.56281e-06	5.49195e-05	5.26731e-05	2.92824e-05	9.21836e-05	0	2.52557e-05	6.22883e-06	0	4.18381e-05	3.19811e-05	0.000343272	0.000433355	5.1001e-05	0.000227285	1.59289e-05	3.22125e-05	0.000280978	0	7.35794e-05	0.000177142	0.000118405	0.00114061	0.00091911	0.000316925	0.000186813	0.000154456
G:Trichococcus	0	0	0	0	0	0	0	0	0	0	0	0	1.54118e-06	0	0	0	0	0	0	0	0	0	0	0	0	0	0	0	0	0	0	0	0	0	0	0
G:Desemzia	0	0	0	1.89568e-06	0	0	0	0	0	0	0	0	0	0	0	0	0	0	0	0	0	0	0	0	0	0	0	0	7.92393e-06	3.61513e-06	0	0	0	0	0	0
G:Marinilactibacillus	0	0	0	0	0	0	0	0	1.62635e-06	0	0	0	0	0	0	0	0	0	0	1.06604e-06	0	0	0	2.86976e-06	0	0	0	0	0	0	8.45752e-06	0	0	0	0	0
S:Marinilactibacillus_psychrotolerans	0	0	0	0	0	0	0	0	1.62635e-06	0	0	0	0	0	0	0	0	0	0	0	0	0	0	0	0	0	0	0	0	0	8.45752e-06	0	0	0	0	0
G:Carnobacterium	3.95516e-06	0	0	9.47838e-07	0	0	0	0	0	0	0	1.75577e-05	0	0	0	0	3.11441e-06	0	0	0	0.000302013	0	0	4.99338e-05	0	1.53393e-06	0.000271205	0	2.26398e-05	0.000166296	0	2.45292e-06	2.71051e-05	0.000290514	0	0
S:Carnobacterium_maltaromaticum	0	0	0	0	0	0	0	0	0	0	0	0	0	0	0	0	0	0	0	0	1.65034e-06	0	0	0	0	0	0	0	0	1.20504e-06	0	0	0	4.58707e-05	0	0
S:Carnobacterium_viridans	0	0	0	0	0	0	0	0	0	0	0	0	0	0	0	0	0	0	0	0	1.65034e-06	0	0	0	0	0	1.62886e-06	0	1.13199e-06	1.32555e-05	0	0	0	0	0	0
G:Alkalibacterium	0	0	0	0	0	0	0	0	0	0	0	3.19231e-06	0	0	0	0	0	0	0	0	0	0	0	9.18323e-05	0	0	0	0	0	0	0	0	0	0	0	0
G:Granulicatella	0	4.61591e-06	5.67102e-06	0	3.09226e-05	0.000221317	0.000198743	8.26346e-05	3.25271e-06	3.56281e-06	5.49195e-05	3.19231e-05	2.77412e-05	9.21836e-05	0	2.52557e-05	3.11441e-06	0	4.18381e-05	2.9849e-05	4.12586e-05	0.000433355	5.1001e-05	7.97793e-05	1.59289e-05	3.06786e-05	8.95873e-06	0	4.30156e-05	7.23027e-06	0	0.000127552	0.000890773	2.64104e-05	0.000186813	0.000154456
S:Granulicatella_elegans	0	0	0	0	0	0	0	0	0	0	0	0	6.16472e-06	0	0	0	0	0	1.3946e-05	1.70566e-05	1.48531e-05	1.60502e-06	0	5.73952e-07	0	0	0	0	0	0	0	2.45292e-06	1.72487e-05	1.39002e-06	0	0
S:Granulicatella_adiacens	0	0	0	0	0	0	0	1.18049e-06	0	0	0	0	0	0	0	0	0	0	0	0	4.95103e-06	1.60502e-06	1.24393e-06	0	0	0	0	0	0	0	0	7.35875e-06	2.4641e-06	0	2.80921e-06	2.41338e-06
F:Leuconostocaceae	7.91033e-06	0	4.53682e-05	0.000777227	0.000185536	3.73306e-05	7.82929e-05	5.43027e-05	0.000235821	3.44405e-05	0.000124817	1.59615e-05	4.93177e-05	5.86623e-05	2.38598e-05	1.78275e-05	5.39832e-05	4.32923e-06	4.88111e-05	0.000136453	4.95103e-05	0.000277668	5.47328e-05	0.000487285	4.05462e-05	1.68732e-05	0.000248401	0	0.000758433	0.000815815	1.6915e-05	1.71704e-05	0.000475572	4.58707e-05	2.24737e-05	3.62007e-06
G:Leuconostoc	7.91033e-06	0	3.96972e-05	0.000777227	0.000185536	8.88824e-06	4.06521e-05	5.43027e-05	0.000165888	3.32529e-05	0.000124817	1.59615e-05	4.93177e-05	7.54229e-06	2.28656e-05	1.63419e-05	5.39832e-05	2.16461e-06	4.88111e-05	0.000136453	4.95103e-05	0.000165317	7.46356e-06	0.000196865	3.76501e-05	1.68732e-05	0.000191391	0	0.000547883	0.000785689	8.45752e-06	2.45292e-06	0.000256267	4.30906e-05	4.21382e-06	3.62007e-06
S:Leuconostoc_citreum	0	0	1.1342e-05	0	0	0	0	0	1.62635e-06	0	0	0	0	0	0	0	0	0	0	0	0	0	0	0	0	0	0	0	0	0	0	0	0	0	0	1.20669e-06
S:Leuconostoc_fallax	0	0	5.67102e-06	0	0	0	0	0	0	0	0	0	0	0	0	0	0	0	0	0	0	0	0	0	0	0	0	0	1.47159e-05	0	0	0	0	0	0	0
S:Leuconostoc_mesenteroides	3.95516e-06	0	0	2.9383e-05	1.85536e-05	7.99942e-06	1.20451e-05	2.71514e-05	0.000126856	3.08777e-05	3.99415e-05	1.27692e-05	1.84941e-05	0	0	1.03994e-05	4.77544e-05	0	6.97301e-06	2.34528e-05	1.15524e-05	0.000123586	0	0.000180795	0	1.07375e-05	0.000167773	0	0.000117727	0.0006688	2.81917e-06	0	0.000215609	3.05804e-05	4.21382e-06	0
S:Leuconostoc_pseudomesenteroides	0	0	0	0.000708983	1.85536e-05	0	0	1.53464e-05	9.75813e-06	0	4.99269e-06	3.19231e-06	2.92824e-05	4.19016e-06	0	1.48563e-06	0	2.16461e-06	0	3.19811e-06	1.65034e-06	0	0	0	2.31693e-05	0	0	0	1.81118e-05	4.33816e-05	0	0	4.9282e-06	2.78004e-06	0	0
G:Fructobacillus	0	0	0	0	0	0	0	0	0	0	0	0	0	5.112e-05	0	0	0	0	0	0	0	0	0	0	0	0	0	0	0	0	0	0	0	0	0	0
G:Weissella	0	0	5.67102e-06	0	0	2.84424e-05	3.76408e-05	0	6.99333e-05	1.1876e-06	0	0	0	0	9.94158e-07	1.48563e-06	0	2.16461e-06	0	0	0	0.000112351	4.72692e-05	0.000192274	2.89616e-06	0	5.70101e-05	0	0.00021055	3.01261e-05	8.45752e-06	1.47175e-05	0.000219305	2.78004e-06	1.82599e-05	0
S:Weissella_hellenica	0	0	0	0	0	0	0	0	0	0	0	0	0	0	0	0	0	0	0	0	0	0	0	3.44371e-06	0	0	0	0	1.13199e-06	0	0	0	0	0	0	0
S:Weissella_confusa	0	0	0	0	0	0	0	0	0	0	0	0	0	0	0	0	0	0	0	0	0	0	1.24393e-06	5.73952e-07	0	0	0	0	0	0	0	0	0	0	0	0
S:Weissella_soli	0	0	0	0	0	0	0	0	0	0	0	0	0	0	0	0	0	0	0	0	0	0	0	5.73952e-07	0	0	0	0	0	1.20504e-06	0	0	1.23205e-06	0	0	0
S:Weissella_cibaria	0	0	0	0	0	0	0	0	0	0	0	0	0	0	0	0	0	2.16461e-06	0	0	0	0	0	2.86976e-06	0	0	1.62886e-06	0	4.52796e-06	2.41009e-06	5.63835e-06	1.22646e-05	6.16025e-06	0	1.40461e-06	0
S:Weissella_koreensis	0	0	0	0	0	0	0	0	0	0	0	0	0	0	0	0	0	0	0	0	0	8.6671e-05	2.48785e-06	0	0	0	8.1443e-07	0	2.26398e-06	0	0	0	0	0	0	0
G:Oenococcus	0	0	0	0	0	0	0	0	0	0	0	0	0	0	0	0	0	0	0	0	0	0	0	9.81457e-05	0	0	0	0	0	0	0	0	0	0	0	0
S:Oenococcus_oeni	0	0	0	0	0	0	0	0	0	0	0	0	0	0	0	0	0	0	0	0	0	0	0	9.81457e-05	0	0	0	0	0	0	0	0	0	0	0	0
F:Streptococcaceae	0.000763347	0.000983189	0.0231605	0.0127731	0.0704355	0.0188404	0.0154403	0.116248	0.0171336	0.00256998	0.0160964	0.00590577	0.0049102	0.0318251	0.00117311	0.00306188	0.0101042	0.000601763	0.00979709	0.00332283	0.0784623	0.11441	0.00212836	0.0416477	0.0291107	0.00570469	0.00322188	0.000969844	0.028062	0.00106044	0.00459243	0.105318	0.281413	0.00928672	0.0158875	0.0394672
G:Lactococcus	0.000166117	0	4.53682e-05	6.63486e-05	0.000136059	1.59988e-05	0.00141981	9.44395e-05	0.00288515	0.00016864	0.000189722	0.00104229	0.000433071	0.000315938	8.94742e-06	0.000872064	0.000684133	2.59754e-05	0.000174325	2.8783e-05	0.00136648	0.00113154	7.46356e-06	0.0384748	0.000199835	0.000285311	0.00025003	0	0.000245642	0.000289211	0.000250906	0.0298177	0.000165095	3.19705e-05	6.60165e-05	0.00112463
S:Lactococcus_raffinolactis	0	0	0	0	0	0	0	0	0	0	0	0	0	0	0	0	0	0	0	0	0	0	0	0	0	1.53393e-06	0	0	0	0	0	0	0	0	0	0
S:Lactococcus_garvieae	0	0	0	9.47838e-07	0	0	0	0	0	0	9.98537e-06	0	0	0	0	0	0	0	0	0	0	0	1.24393e-06	3.44371e-06	1.44808e-06	0	0	0	0	0	0	4.90583e-06	8.00833e-05	0	0	0
S:Lactococcus_lactis	0.000166117	0	4.53682e-05	6.16094e-05	0.000129875	1.42212e-05	0.00039297	8.49956e-05	0.00272577	0.00016864	0.000174744	0.0010375	0.000425365	0.000315938	8.94742e-06	0.000870578	0.000684133	2.59754e-05	0.000174325	2.45188e-05	0.000364726	0.00113154	6.21963e-06	0.0384645	0.000196939	0.0002577	0.00025003	0	0.00022753	0.000286801	0.00010149	0.0118329	8.25474e-05	3.05804e-05	6.46119e-05	0.00112222
G:Streptococcus	0.00059723	0.000983189	0.0231151	0.0127067	0.0702871	0.0188244	0.0140204	0.116152	0.0142485	0.00240134	0.0158967	0.00486188	0.00447712	0.0315092	0.00116416	0.00218833	0.00942007	0.000575787	0.00960881	0.00329192	0.0770959	0.113277	0.00211965	0.00316592	0.0289066	0.00541938	0.00297022	0.000969844	0.0278153	0.000771228	0.00434153	0.0754664	0.281244	0.00925475	0.0158201	0.0383426
S:Streptococcus_oralis	0	0	0	0	0	8.88824e-07	0	3.54148e-06	0	0	1.99707e-05	0	0	0	0	0	0	0	0	0	0	4.81505e-06	0	5.73952e-07	0	0	0	0	0	0	2.81917e-06	0	2.4641e-05	0	5.61843e-06	2.41338e-06
S:Streptococcus_downei	0	0	0	0	0	0	0	0	0	0	4.99269e-06	0	0	0	0	0	0	0	0	0	0	0	0	0	0	0	0	0	0	0	0	0	0	0	0	0
S:Streptococcus_alactolyticus	0	0	0	0	0	0	0	0	0	0	0	0	0	0	0	0	0	0	0	0	0	0	0	0	0	0	0	0	0	0	0	0	0	0	0	8.44683e-06
S:Streptococcus_sanguinis	3.95516e-06	4.61591e-06	0.000289222	0.000148811	9.89523e-05	8.44383e-05	9.03379e-05	1.29854e-05	6.66805e-05	9.6196e-05	5.49195e-05	2.39423e-05	1.38706e-05	0.000488573	1.29241e-05	5.94251e-05	5.19069e-06	6.49384e-06	4.18381e-05	1.81226e-05	2.64055e-05	0.000258408	1.24393e-06	0.000216954	7.2404e-06	6.13572e-06	5.70101e-06	2.0771e-05	1.58479e-05	2.41009e-06	1.97342e-05	0.000103022	0.000232858	5.97709e-05	8.70856e-05	0.000108602
S:Streptococcus_infantis	0	0	0	0	1.85536e-05	1.77765e-06	7.52816e-06	8.26346e-06	0	0	9.98537e-06	0	0	0	0	0	0	0	0.000125514	0	1.65034e-06	9.63011e-06	2.48785e-06	5.73952e-07	1.44808e-06	0	0	0	0	0	1.12767e-05	2.20762e-05	5.66743e-05	4.17006e-06	4.6352e-05	2.41338e-06
S:Streptococcus_salivarius	5.93275e-05	1.84636e-05	0.00842714	0.000348804	0.00878202	0.000153767	0.000165619	0.000698852	0.000110592	3.68157e-05	0.00363467	6.06538e-05	5.70236e-05	0.000267332	2.28656e-05	2.07988e-05	0.000119386	0	0.00205704	6.0764e-05	0.000602376	0.00328547	6.96599e-05	1.77925e-05	0.000356227	0.000190207	2.44329e-05	2.0771e-05	0.000236586	6.02522e-06	0.000214257	0.00220272	0.00792332	8.75713e-05	0.000443856	0.000745735
S:Streptococcus_porcinus	0	0	3.40261e-05	1.89568e-06	5.56607e-05	5.33294e-06	1.50563e-06	1.77074e-05	0	0	4.99269e-05	6.38462e-06	0	9.21836e-06	0	1.48563e-06	8.3051e-06	0	6.97301e-06	2.13207e-06	9.90207e-06	2.24703e-05	1.24393e-06	5.73952e-07	1.44808e-05	6.13572e-06	1.62886e-06	1.59777e-06	5.65995e-06	0	2.81917e-06	7.35875e-06	4.805e-05	1.39002e-06	1.40461e-06	8.44683e-06
S:Streptococcus_anginosus	1.18655e-05	9.23182e-06	0.000482037	1.23219e-05	0.000333964	0.00031731	3.31239e-05	1.41659e-05	0.000378941	0.000190017	4.49342e-05	0.000129288	0	0.000803673	9.94158e-07	0	9.34324e-06	6.49384e-06	0.000132487	0.000198283	0.00028716	0.00140279	0.000166686	3.04194e-05	9.99175e-05	6.90269e-05	1.1402e-05	9.58659e-06	4.52796e-06	4.82018e-06	8.45752e-06	7.35875e-06	0.000187272	6.11609e-05	0.000167148	2.29271e-05
S:Streptococcus_gordonii	1.58207e-05	0	3.40261e-05	1.04262e-05	8.65833e-05	5.24406e-05	8.13041e-05	3.54148e-05	0.00019191	2.01893e-05	3.49488e-05	0	3.23648e-05	5.86623e-06	9.94158e-07	1.48563e-05	4.15255e-06	1.94815e-05	0.00064849	4.15754e-05	0.000455495	0.00117166	1.11953e-05	0.00021064	4.34424e-05	9.20358e-06	5.04946e-05	3.19553e-06	1.01879e-05	7.23027e-06	8.1756e-05	0.000431713	0.000843955	1.39002e-05	0.000360984	0.000278745
S:Streptococcus_parauberis	0	0	0	0	0	0	0	0	0	0	0	0	0	0	0	0	0	0	0	0	0	0	0	0	0	0	0	0	0	6.02522e-06	0	0	0	8.34012e-06	0	0
S:Streptococcus_constellatus	0	0	1.70131e-05	0	1.85536e-05	1.24435e-05	1.50563e-06	5.90247e-06	2.2769e-05	9.0258e-05	3.99415e-05	1.59615e-06	0	1.25705e-05	0	0	0	0	1.3946e-05	3.19811e-06	4.95103e-06	7.86459e-05	2.48785e-06	5.73952e-07	1.44808e-06	4.60179e-06	0	0	1.13199e-06	0	2.81917e-06	9.81167e-06	7.2691e-05	2.36303e-05	3.65198e-05	1.44803e-05
S:Streptococcus_equi	0	0	0	9.47838e-07	0	0	0	0	3.25271e-06	0	0	0	0	0	0	1.48563e-06	0	0	0	0	0	3.21004e-06	2.48785e-06	1.72185e-06	0	0	0	0	0	0	0	0	4.9282e-06	0	0	2.41338e-06
S:Streptococcus_sobrinus	0	0	0	0	0	0	0	0	0	0	0	0	0	0	0	0	0	0	0	0	0	0	7.58795e-05	0	0	0	0	0	0	0	0	0	0	0	0	0
S:Streptococcus_parasanguinis	3.95516e-06	4.61591e-06	0.000306235	1.89568e-05	0.000822541	7.99942e-06	4.5169e-05	1.06244e-05	0	0	0.000189722	0	1.54118e-06	2.5141e-06	9.94158e-07	0	0	0	0.000237082	2.13207e-06	1.65034e-05	0.000224703	1.11953e-05	1.72185e-06	0.000163633	2.3009e-05	0	0	0	0	1.97342e-05	2.20762e-05	0.000171255	1.11202e-05	8.84902e-05	3.13739e-05
S:Streptococcus_luteciae	0	0	0	0	0	0	0	0	0	0	0	0	0	0	0	0	0	0	0	0	0	0	0	0	0	0	0	0	0	0	0	0	1.23205e-06	0	0	0
S:Streptococcus_thermophilus	0.000209624	0.00071085	0.0011342	8.90967e-05	0.0350662	4.79965e-05	0.000134001	0.0021969	8.29441e-05	1.66265e-05	0.000898683	2.39423e-05	2.77412e-05	0.000376277	2.98247e-06	5.94251e-06	3.42586e-05	2.16461e-06	0.000292867	0.000262245	0.000376279	0.000237543	2.23907e-05	8.03532e-06	0.00400973	0.000102773	4.07215e-06	4.7933e-06	0.00105954	1.32555e-05	0.00242167	0.0449472	0.00239511	0.000525428	5.33751e-05	0.000263059
S:Streptococcus_pseudopneumoniae	0	0	5.67102e-06	9.47838e-07	0	1.77765e-06	0	0	1.62635e-06	0	0	0	0	0	0	0	0	0	0	0	0	8.02509e-06	1.24393e-06	0	1.44808e-06	0	0	0	0	0	0	2.45292e-06	1.47846e-05	0	4.21382e-06	2.41338e-06
S:Streptococcus_agalactiae	0	0	0	0	0	0	4.5169e-06	3.54148e-06	0	0	0	0	6.16472e-06	0	0	0	0	0	0	0	0	0	0	0	2.60654e-05	0	0	0	0	0	0	0	0	0	0	0
S:Streptococcus_pneumoniae	3.95516e-06	0	0	0	6.18452e-06	1.77765e-06	0	0	0	1.1876e-06	0	0	0	0	0	0	0	0	2.78921e-05	0	1.98041e-05	1.60502e-06	2.48785e-06	0	0	0	0	0	0	0	0	2.45292e-06	1.23205e-06	0	1.40461e-05	1.20669e-06
S:Streptococcus_phocae	0	0	0	0	0	0	0	4.72198e-06	1.62635e-06	2.37521e-06	0	0	1.54118e-06	8.38033e-07	0	0	1.03814e-06	0	0	1.06604e-06	9.90207e-06	3.21004e-06	1.11953e-05	0	0	0	0	0	0	0	0	0	1.35526e-05	1.39002e-06	0	0
S:Streptococcus_suis	3.95516e-06	0	2.83551e-05	4.73919e-06	0.000463839	8.88824e-07	1.95732e-05	2.59709e-05	3.25271e-06	0	3.49488e-05	0	0	1.67607e-06	9.94158e-07	0	0	0	2.0919e-05	0	6.60138e-06	4.17305e-05	1.24393e-06	1.1479e-06	7.2404e-06	1.53393e-06	0	0	1.13199e-06	0	3.94684e-05	6.13229e-05	3.57295e-05	4.17006e-06	4.77566e-05	4.82676e-06
S:Streptococcus_pluranimalium	0	0	0	0	0	0	0	0	0	0	0	0	0	0	0	0	0	0	0	0	0	0	0	0	0	0	0	0	0	0	0	0	1.23205e-06	0	0	0
S:Streptococcus_mutans	0	0	0	0	3.09226e-05	0.000101326	0	0	0	1.1876e-06	9.98537e-06	0	0	6.70426e-06	0	0	0	0	6.97301e-06	0	0.000427439	0.000208652	3.73178e-06	0	1.15846e-05	3.83483e-05	0.000184876	4.7933e-06	0	0	9.58519e-05	1.71704e-05	2.58731e-05	4.17006e-06	4.21382e-06	0
F:Enterococcaceae	3.95516e-06	0	3.40261e-05	0.00353828	4.32916e-05	8.88824e-06	0.000109911	7.08296e-06	0	5.93802e-06	0.00610106	0.000845962	1.23294e-05	3.26833e-05	8.94742e-06	1.63419e-05	5.19069e-06	1.29877e-05	0.000160379	0.000173764	0.000216195	0.000202232	0.000369446	0.00182172	1.44808e-05	2.76107e-05	0.00817443	3.19553e-06	0.000826353	0.00292464	0.000118405	0	0.00092527	0.000250204	2.80921e-06	0.00311929
G:Tetragenococcus	0	0	0	0	0	8.88824e-07	0	0	0	1.1876e-06	4.99269e-06	1.43654e-05	0	0	0	1.48563e-06	0	0	0	0	1.65034e-06	0	1.24393e-06	0.00173391	0	0	0	1.59777e-06	1.13199e-06	1.20504e-06	0	0	0	0	0	0
S:Tetragenococcus_halophilus	0	0	0	0	0	0	0	0	0	0	4.99269e-06	1.43654e-05	0	0	0	0	0	0	0	0	0	0	1.24393e-06	2.86976e-05	0	0	0	0	0	0	0	0	0	0	0	0
G:Enterococcus	3.95516e-06	0	3.40261e-05	0.00353354	4.32916e-05	7.99942e-06	0.000109911	7.08296e-06	0	4.75042e-06	0.0060761	0.000828404	1.23294e-05	3.26833e-05	8.94742e-06	1.48563e-05	3.11441e-06	1.29877e-05	0.000160379	0.000173764	0.000214545	0.000202232	0.000368202	6.08389e-05	1.44808e-05	2.76107e-05	0.00816629	1.59777e-06	0.000821825	0.00291741	0.000118405	0	0.000922806	0.000247424	2.80921e-06	0.00311929
S:Enterococcus_durans	0	0	5.67102e-06	3.22265e-05	0	0	0	0	0	0	1.49781e-05	0	0	0	0	0	0	0	0	0	0	0	0	0	0	1.53393e-06	0	0	0	0	0	0	1.23205e-06	0	0	0
S:Enterococcus_faecalis	3.95516e-06	0	5.67102e-06	3.60178e-05	0	0	0	0	0	0	9.4861e-05	3.19231e-06	0	0	0	0	0	0	0.000118541	2.77169e-05	0	4.81505e-06	7.71234e-05	0	5.79232e-06	3.06786e-06	5.78245e-05	0	2.26398e-05	8.43531e-05	8.1756e-05	0	8.62435e-06	2.78004e-06	0	9.65352e-06
S:Enterococcus_sulfureus	0	0	0	0	0	0	0	0	0	0	0	0	0	0	0	0	0	0	0	0	0	0	0	1.1479e-06	0	0	8.1443e-07	0	0	0	0	0	0	0	0	0
S:Enterococcus_cecorum	0	0	0	0	0	0	0	0	0	0	0	0	0	0	0	0	0	0	0	0	0	0	1.24393e-06	0	0	0	8.1443e-07	0	0	0	0	0	0	0	0	0
S:Enterococcus_dispar	0	0	0	0	0	0	1.50563e-06	0	0	0	0	0	0	0	0	0	0	0	0	0	0	0	0	0	0	0	0	0	0	0	0	0	0	0	0	0
S:Enterococcus_hirae	0	0	0	1.23219e-05	0	0	0	0	0	0	6.98976e-05	0	0	0	0	0	0	0	0	0	0	0	0	0	0	0	1.7103e-05	0	1.13199e-06	4.82018e-06	0	0	0	1.94603e-05	0	1.08602e-05
S:Enterococcus_gallinarum	0	0	0	2.74873e-05	0	0	0	0	0	0	1.99707e-05	3.19231e-06	0	0	0	0	0	0	0	2.13207e-06	1.15524e-05	1.12351e-05	1.24393e-05	4.7064e-05	0	3.06786e-06	8.30718e-05	0	7.92393e-06	2.41009e-06	0	0	1.97128e-05	0	0	7.24014e-06
S:Enterococcus_thailandicus	0	0	0	1.89568e-06	0	0	1.50563e-06	0	0	0	4.99269e-06	0	0	0	0	0	0	2.16461e-06	0	0	0	0	0	0	0	0	2.44329e-06	0	0	0	0	0	0	0	0	0
S:Enterococcus_lactis	0	0	5.67102e-06	8.53054e-06	0	0	0	0	0	0	4.99269e-06	0	0	0	0	0	0	0	0	0	0	0	0	0	0	0	4.07215e-06	0	0	2.41009e-06	0	0	0	0	0	0
S:Enterococcus_casseliflavus	0	0	0	0	0	0	0	0	0	0	0	0	0	0	0	0	0	0	0	0	3.30069e-06	0	0	0	0	0	6.51544e-06	0	0	0	0	0	0	0	0	0
S:Enterococcus_asini	0	0	0	0	0	0	0	0	0	0	0	0	0	0	0	0	0	0	0	0	0	1.60502e-06	0	0	0	0	8.1443e-07	0	0	0	0	0	0	0	0	0
G:Vagococcus	0	0	0	3.79135e-06	0	0	0	0	0	0	0	3.19231e-06	0	0	0	0	2.07628e-06	0	0	0	0	0	0	1.72185e-06	0	0	0	0	0	4.82018e-06	0	0	1.23205e-06	2.78004e-06	0	0
S:Vagococcus_lutrae	0	0	0	0	0	0	0	0	0	0	0	0	0	0	0	0	0	0	0	0	0	0	0	0	0	0	0	0	0	0	0	0	1.23205e-06	0	0	0
G:Melissococcus	0	0	0	0	0	0	0	0	0	0	0	0	0	0	0	0	0	0	0	0	0	0	0	0	0	0	0	0	0	0	0	0	1.23205e-06	0	0	0
S:Melissococcus_plutonius	0	0	0	0	0	0	0	0	0	0	0	0	0	0	0	0	0	0	0	0	0	0	0	0	0	0	0	0	0	0	0	0	1.23205e-06	0	0	0
F:Lactobacillaceae	7.1193e-05	0.000166173	0.000487708	0.000769644	0.00138533	0.00157055	0.00111868	0.000541847	0.00567598	0.000775506	0.000139795	0.000239423	0.00032673	0.00123945	5.46787e-05	0.000311982	0.000338433	0.00047838	0.0161356	0.00196684	0.00276268	0.0851125	0.000420447	0.0080646	0.00276438	0.0012885	0.00669543	0.000273218	0.00560448	0.000733872	3.66492e-05	2.69821e-05	0.000896933	0.00120793	0.000427	0.00266799
G:Pediococcus	0	0	0	0.000146915	0	4.35524e-05	0.000174653	2.24294e-05	2.2769e-05	5.58174e-05	4.99269e-06	8.61923e-05	1.07883e-05	0.000171797	0	1.33707e-05	1.14195e-05	7.57615e-05	0	0	0	9.63011e-06	0	0.00188601	0	0	0.00472044	1.27821e-05	5.20715e-05	4.09715e-05	0	0	7.3923e-06	2.22403e-05	0	0
S:Pediococcus_parvulus	0	0	0	0	0	0	0	0	0	0	0	0	0	0	0	0	0	0	0	0	0	1.60502e-06	0	0	0	0	0	0	1.35839e-05	0	0	0	0	0	0	0
S:Pediococcus_acidilactici	0	0	0	0.00014028	0	4.35524e-05	0.000174653	2.24294e-05	0	5.46298e-05	0	8.45962e-05	9.24707e-06	0.000168445	0	1.1885e-05	1.14195e-05	7.57615e-05	0	0	0	1.60502e-06	0	0.00185386	0	0	0.00469356	1.27821e-05	3.16957e-05	1.80757e-05	0	0	7.3923e-06	2.78004e-06	0	0
S:Pediococcus_ethanolidurans	0	0	0	0	0	0	0	0	0	0	0	0	0	0	0	0	0	0	0	0	0	1.60502e-06	0	0	0	0	0	0	0	0	0	0	0	0	0	0
S:Pediococcus_pentosaceus	0	0	0	6.63486e-06	0	0	0	0	2.2769e-05	1.1876e-06	0	1.59615e-06	1.54118e-06	2.5141e-06	0	1.48563e-06	0	0	0	0	0	1.60502e-06	0	3.04194e-05	0	0	1.30309e-05	0	6.79194e-06	2.28958e-05	0	0	0	1.94603e-05	0	0
G:Lactobacillus	7.1193e-05	0.000166173	0.000487708	0.000621781	0.00138533	0.001527	0.000944031	0.000519417	0.00565321	0.000719688	0.000134803	0.000153231	0.000315942	0.00106682	5.46787e-05	0.000298611	0.000327013	0.000402618	0.0161356	0.00196577	0.00276268	0.0850964	0.000420447	0.00617572	0.00276438	0.00126089	0.00196848	0.000260436	0.00551732	0.00069049	3.66492e-05	2.69821e-05	0.000888308	0.00118569	0.000427	0.00266799
S:Lactobacillus_pobuzihi	0	0	0	0	0	0	0	0	0	0	0	0	0	0	0	0	0	0	0	0	0	3.21004e-06	0	0	0	0	0	0	0	0	0	0	0	0	0	0
S:Lactobacillus_mucosae	3.95516e-06	0	0	0.000447379	6.18452e-06	7.37724e-05	0.000322205	0.000175894	0.000489533	0.000233958	9.98537e-06	3.35192e-05	0.000141788	0.000278227	4.77196e-05	6.83389e-05	8.20129e-05	0.000218626	2.78921e-05	8.31508e-05	0.00200682	0.000816954	8.20992e-05	0.00327956	0.000149152	0.00035127	0.00107749	0.000204514	0.000183382	0.000113274	0	0	0.000121973	0.000100081	0.000386267	0.00245803
S:Lactobacillus_iners	0	0	0	0	0	0	0	0	0	0	0	0	0	0	0	0	2.07628e-06	0	0	0	0	0	0	1.1479e-06	0	9.20358e-06	0	0	1.24519e-05	0	0	0	0	0	0	0
S:Lactobacillus_zeae	0	0	2.83551e-05	6.4453e-05	6.18452e-06	1.77765e-06	0	1.18049e-06	9.75813e-06	1.1876e-06	0	4.78846e-06	0	3.35213e-05	0	2.97126e-06	0	0	2.78921e-05	0	3.30069e-06	1.60502e-06	0	1.1479e-06	0	1.53393e-06	0	0	0	1.80757e-05	0	0	1.23205e-06	0	0	3.62007e-06
S:Lactobacillus_parabrevis	0	0	0	0	0	0	0	0	0	0	0	0	0	0	0	0	0	0	0	0	0	0	0	0	1.44808e-06	0	0	0	0	0	0	0	0	0	0	0
S:Lactobacillus_vaccinostercus	0	0	0	0	0	0	0	0	0	0	0	0	0	0	0	0	0	0	0	0	0	0	0	5.73952e-07	0	0	0	0	0	0	0	0	0	0	0	0
S:Lactobacillus_ruminis	0	0	0	0	2.47381e-05	0	9.03379e-06	2.59709e-05	1.13845e-05	5.93802e-06	0	1.59615e-06	1.54118e-06	0	0	0	0	0	0.0155638	0.00129097	9.40697e-05	0.0505549	0	8.03532e-06	7.2404e-06	2.1475e-05	2.44329e-06	1.59777e-06	0	2.89211e-05	0	7.35875e-06	6.16025e-06	1.80703e-05	1.12369e-05	4.82676e-06
S:Lactobacillus_sanfranciscensis	0	0	0	0	0	0	0	0	0.000413094	0.000167452	1.49781e-05	0	7.70589e-06	0	0	0	7.26697e-06	6.49384e-06	0	1.06604e-06	0	0	0	5.73952e-07	0.0017377	0	0	0	0	0	0	0	2.4641e-06	0	0	0
S:Lactobacillus_paracollinoides	0	0	0	0	0	0	0	0	0	0	0	0	0	0	0	0	0	0	0	0	0	0	0	0	1.59289e-05	0	0	0	0	0	0	0	0	0	0	0
S:Lactobacillus_pontis	0	0	0	0	0	6.22177e-06	0	3.54148e-06	0	0	0	0	0	0	0	0	0	0	0	0	0	0	0	0	0	0	0	0	0	0	0	0	0	0	1.26415e-05	0
S:Lactobacillus_hamsteri	0	0	5.67102e-06	0	0	0	0	0	0	0	0	0	0	0	0	0	0	0	0	0	0	0	0	0	0	0	0	0	0	0	0	0	0	0	0	0
S:Lactobacillus_helveticus	0	4.61591e-06	0	0	0	0	0	0	0	0	0	0	0	2.5141e-06	0	0	0	0	0	0	8.25172e-06	0.000449405	0	0	0	0	0	0	0	0	0	0	0	0	0	0
S:Lactobacillus_brevis	0	0	0	4.26527e-05	0	0	2.40901e-05	0	0	0	0	1.11731e-05	0	0	4.97079e-06	0	0	6.49384e-05	0	0	0	1.60502e-06	0	0.000151523	1.44808e-06	0	0	0	1.01879e-05	0	0	0	8.62435e-06	0	0	0
S:Lactobacillus_harbinensis	0	0	0	0	0	0	0	0	0	0	0	0	0	0	0	0	0	0	0	0	0	0	0	0	0	0	0	0	0	1.20504e-06	0	0	0	0	0	0
S:Lactobacillus_panis	0	0	0	0	0	0	0	0	0	0	0	0	0	0	0	0	0	0	0	0	0	0	0	0	0	1.53393e-06	0	0	0	0	0	0	0	0	0	0
S:Lactobacillus_pentosus	0	0	5.67102e-06	0	0	0	0	0	0	0	0	0	0	0	0	0	0	0	0	0	0	0	0	0	0	0	0	0	0	0	0	0	0	0	0	0
S:Lactobacillus_reuteri	0	0	0	0	0	0	0	0	0	0	0	0	0	0	0	0	0	0	0	0	0	3.21004e-06	0	0	0	0	0	0	0	0	0	0	0	0	0	0
S:Lactobacillus_ingluviei	0	0	0	0	0	0	0	0	3.25271e-06	0	0	0	0	0	0	0	0	0	0	0	0	0	0	0	0	0	0	0	0	0	0	0	0	0	0	0
S:Lactobacillus_crispatus	0	0	0	0	6.18452e-06	0	0	0	4.87906e-06	0	0	0	0	0.000187719	0	0	0.000153644	0	6.27571e-05	1.06604e-06	0	3.69154e-05	0	0	1.44808e-06	3.06786e-06	0	0	1.13199e-06	0	0	0	2.4641e-06	1.52902e-05	0	1.20669e-06
S:Lactobacillus_curvatus	3.95516e-06	0	0	9.47838e-07	6.18452e-06	0	0	1.41659e-05	0	0	0	0	0	0	0	0	0	0	0	0	8.25172e-06	0	0	3.5585e-05	0	0	1.62886e-06	0	6.79194e-06	3.61513e-06	0	0	7.3923e-06	1.39002e-06	0	0
S:Lactobacillus_fermentum	7.91033e-06	0	5.67102e-06	9.47838e-07	4.32916e-05	0.000250648	0	2.00684e-05	4.06589e-05	1.1876e-06	0	0	0	0	0	0	0	0	6.97301e-06	0	0	1.60502e-06	4.97571e-06	8.03532e-06	1.44808e-06	0	3.82782e-05	1.59777e-06	6.79194e-06	0	0	0	0	0	0	3.62007e-06
S:Lactobacillus_delbrueckii	0	5.53909e-05	0	9.47838e-07	1.2369e-05	0.000115547	1.50563e-06	2.00684e-05	0.00188495	1.06884e-05	2.99561e-05	1.43654e-05	1.23294e-05	8.38033e-07	0	1.48563e-06	1.97246e-05	0	5.57841e-05	1.59905e-05	1.65034e-06	0	0	0	0	0	8.1443e-07	0	0.00257754	4.82018e-06	1.40959e-05	0	3.57295e-05	1.39002e-06	0	0
S:Lactobacillus_oligofermentans	0	0	0	0	0	0	0	0	0	0	0	0	0	0	0	0	0	0	0	0	0	0	0	0	0	3.68143e-05	0	0	0	3.61513e-06	0	0	0	0	0	0
S:Lactobacillus_fuchuensis	0	0	0	0	0	0	0	0	0	0	0	0	0	0	0	0	0	0	0	0	0	0	0	0	0	4.60179e-06	0	0	0	0	0	0	0	0	0	0
S:Lactobacillus_vaginalis	3.95516e-06	4.61591e-06	1.1342e-05	0	6.18452e-06	0	3.01126e-06	0	1.62635e-06	0	0	0	0	0	0	0	0	0	0	0	0	1.60502e-05	1.24393e-06	0	2.46173e-05	9.20358e-06	0	0	0	0	0	7.35875e-06	7.3923e-06	0	0	0
S:Lactobacillus_salivarius	3.95516e-06	9.23182e-06	0	0	0	0	1.50563e-06	9.44395e-06	1.62635e-06	2.37521e-06	0	0	0	0	0	0	0	0	8.36762e-05	4.15754e-05	1.48531e-05	0.0301711	3.73178e-06	3.44371e-06	2.89616e-06	2.1475e-05	4.07215e-06	1.59777e-06	0	8.43531e-06	0	0	0.000197128	1.52902e-05	4.21382e-06	3.62007e-06
S:Lactobacillus_jensenii	0	0	0	0	0	0	0	0	1.62635e-06	0	0	0	0	8.38033e-07	0	0	1.24577e-05	0	0	0	0	0	0	5.73952e-07	0	0	0	0	0	0	0	0	0	0	0	0
S:Lactobacillus_vini	0	0	0	0	0	0	0	0	0	0	0	0	0	0	0	0	0	0	6.97301e-06	0	0	0	0	0	0	0	0	0	0	0	0	0	0	0	0	0
S:Lactobacillus_acidophilus	0	0	0.00011342	0	0	0	0	0	0	0	0	0	0	0	0	0	0	0	0	0	0	0	0	0	1.44808e-06	0	0	0	0	0	0	0	1.23205e-06	0	0	0
O:Turicibacterales	0.000640737	0.00162942	5.10392e-05	0.000269186	0.000129875	0.000321754	0.0027523	4.24978e-05	7.96914e-05	0.000800446	3.99415e-05	0.000405423	6.16472e-05	2.6817e-05	0.00177656	0.000114393	0.000303136	4.97861e-05	1.3946e-05	0.000106604	6.76641e-05	0.000685343	0.000251273	0.0012891	0.00260799	0.000516935	0.000419431	0.000773319	0.000474304	0.000112069	0.005176	0.00191818	7.02269e-05	7.78411e-05	1.40461e-06	0.00016411
F:Turicibacteraceae	0.000640737	0.00162942	5.10392e-05	0.000269186	0.000129875	0.000321754	0.0027523	4.24978e-05	7.96914e-05	0.000800446	3.99415e-05	0.000405423	6.16472e-05	2.6817e-05	0.00177656	0.000114393	0.000303136	4.97861e-05	1.3946e-05	0.000106604	6.76641e-05	0.000685343	0.000251273	0.0012891	0.00260799	0.000516935	0.000419431	0.000773319	0.000474304	0.000112069	0.005176	0.00191818	7.02269e-05	7.78411e-05	1.40461e-06	0.00016411
G:Turicibacter	0.000462754	0.00123245	2.83551e-05	0.000260655	0.000111321	0.000321754	0.00270411	4.24978e-05	7.96914e-05	0.000789757	2.99561e-05	0.000400635	6.16472e-05	2.6817e-05	0.0017696	0.000114393	0.000293793	4.97861e-05	1.3946e-05	0.000100207	6.76641e-05	0.000683738	0.000212711	0.00128049	0.00245739	0.000513867	0.000416988	0.000768525	0.000447136	0.000110864	0.0045586	0.00148156	6.77628e-05	7.78411e-05	1.40461e-06	0.00016411
O:Gemellales	1.58207e-05	0	2.83551e-05	3.507e-05	9.89523e-05	6.66618e-05	0.000137012	5.78442e-05	0.000162635	5.46298e-05	5.49195e-05	4.78846e-05	3.54471e-05	4.10636e-05	2.68423e-05	0.000103994	1.86865e-05	8.65846e-06	0.000104595	7.24904e-05	2.47552e-05	0.00042533	3.98056e-05	1.89404e-05	2.89616e-06	0.000133452	1.22164e-05	3.51508e-05	2.49038e-05	4.94068e-05	4.51068e-05	0.000306615	0.000898165	8.20112e-05	0.000318846	0.000208757
F:Gemellaceae	1.58207e-05	0	2.83551e-05	3.507e-05	9.89523e-05	6.66618e-05	0.000137012	5.78442e-05	0.000162635	5.46298e-05	5.49195e-05	4.78846e-05	3.54471e-05	4.10636e-05	2.68423e-05	0.000103994	1.86865e-05	8.65846e-06	0.000104595	7.24904e-05	2.47552e-05	0.00042533	3.98056e-05	1.89404e-05	2.89616e-06	0.000133452	1.22164e-05	3.51508e-05	2.49038e-05	4.94068e-05	4.51068e-05	0.000306615	0.000898165	8.20112e-05	0.000318846	0.000208757
G:Gemella	1.58207e-05	0	2.83551e-05	3.507e-05	9.89523e-05	6.66618e-05	0.000137012	5.78442e-05	0.000162635	5.46298e-05	5.49195e-05	4.78846e-05	3.54471e-05	4.10636e-05	2.68423e-05	0.000103994	1.86865e-05	8.65846e-06	0.000104595	7.24904e-05	2.47552e-05	0.00042533	3.98056e-05	1.89404e-05	2.89616e-06	0.000133452	1.22164e-05	3.51508e-05	2.49038e-05	4.94068e-05	4.51068e-05	0.000306615	0.000898165	8.20112e-05	0.000318846	0.000208757
S:Gemella_sanguinis	7.91033e-06	0	0	0	3.71071e-05	0	6.02253e-06	5.90247e-06	1.62635e-06	1.1876e-06	9.98537e-06	0	0	8.38033e-07	0	0	0	2.16461e-06	1.3946e-05	9.59432e-06	3.30069e-06	4.81505e-06	0	5.73952e-07	0	1.53393e-06	8.1443e-07	0	0	2.41009e-06	2.53726e-05	0.000213404	2.71051e-05	1.80703e-05	4.6352e-05	9.65352e-06
O:Bacillales	1.18655e-05	3.69273e-05	5.10392e-05	4.54962e-05	4.32916e-05	1.33324e-05	2.71014e-05	1.41659e-05	1.95163e-05	7.48191e-05	4.49342e-05	0.000199519	1.54118e-05	2.5979e-05	1.29241e-05	1.03994e-05	4.36018e-05	0	2.78921e-05	3.83773e-05	1.65034e-06	7.38308e-05	6.21963e-06	0.00127589	0.000692182	1.53393e-05	5.70101e-06	6.39106e-06	0.000301109	6.14573e-05	2.53726e-05	4.16996e-05	0.000399184	7.64511e-05	3.65198e-05	3.62007e-06
F:Staphylococcaceae	0	9.23182e-06	1.70131e-05	3.88613e-05	1.2369e-05	1.15547e-05	2.71014e-05	1.41659e-05	1.13845e-05	7.36315e-05	1.99707e-05	0.000197923	9.24707e-06	2.5141e-05	3.97663e-06	8.91377e-06	4.15255e-05	0	1.3946e-05	2.77169e-05	0	7.38308e-05	2.48785e-06	0.00124777	0.000683493	1.53393e-05	1.62886e-06	0	0.000295449	5.4227e-05	5.63835e-06	3.43408e-05	0.000309245	7.0891e-05	3.65198e-05	3.62007e-06
G:Jeotgalicoccus	0	4.61591e-06	0	0	0	0	0	0	0	0	0	0	0	0	0	0	0	0	0	2.13207e-06	0	0	0	0	0	0	0	0	0	0	5.63835e-06	0	0	0	1.40461e-06	1.20669e-06
G:Staphylococcus	0	4.61591e-06	1.70131e-05	3.79135e-05	6.18452e-06	1.15547e-05	2.71014e-05	1.41659e-05	1.13845e-05	7.36315e-05	1.99707e-05	0.000196327	9.24707e-06	2.5141e-05	3.97663e-06	8.91377e-06	4.15255e-05	0	6.97301e-06	2.55849e-05	0	7.38308e-05	1.24393e-06	0.00124548	0.000683493	1.53393e-05	1.62886e-06	0	0.000286393	5.4227e-05	0	3.43408e-05	0.000309245	7.0891e-05	3.51152e-05	1.20669e-06
S:Staphylococcus_vitulinus	0	0	0	0	0	0	0	0	0	0	0	1.91538e-05	0	0	0	0	1.24577e-05	0	0	0	0	0	0	6.77263e-05	0	0	0	0	2.37718e-05	1.20504e-06	0	0	0	0	0	0
S:Staphylococcus_hominis	0	0	0	0	0	0	0	2.36099e-06	0	0	0	1.59615e-06	0	0	0	0	0	0	0	1.06604e-06	0	1.60502e-06	0	3.6159e-05	0	0	0	0	0	0	0	0	4.9282e-06	1.39002e-06	0	1.20669e-06
S:Staphylococcus_equorum	0	0	0	9.47838e-06	0	0	1.05394e-05	1.18049e-06	4.87906e-06	1.1876e-06	1.99707e-05	0.000122904	0	8.38033e-06	1.98832e-06	0	5.19069e-06	0	0	0	0	1.76552e-05	0	0.000982605	2.89616e-06	0	0	0	0.000119991	4.69967e-05	0	0	1.23205e-05	3.75305e-05	0	0
S:Staphylococcus_aureus	0	0	0	0	0	0	0	0	0	4.75042e-06	0	0	0	0	0	0	0	0	0	0	0	0	0	0	0	0	8.1443e-07	0	0	0	0	0	1.47846e-05	4.17006e-06	0	0
S:Staphylococcus_epidermidis	0	0	0	0	6.18452e-06	0	0	0	0	4.75042e-06	0	1.59615e-06	0	0	0	2.97126e-06	0	0	0	5.33018e-06	0	9.63011e-06	0	3.44371e-06	0	0	0	0	0	0	0	1.22646e-05	1.23205e-06	2.78004e-06	0	0
S:Staphylococcus_arlettae	0	0	0	0	0	0	0	0	0	0	0	0	0	0	0	0	0	0	0	0	0	0	0	0	1.44808e-06	0	0	0	0	0	0	0	0	0	0	0
S:Staphylococcus_sciuri	0	0	0	0	0	0	0	0	0	0	0	0	0	0	0	0	0	0	0	0	0	0	1.24393e-06	0	0	0	0	0	0	0	0	0	0	0	0	0
S:Staphylococcus_succinus	0	0	0	0	0	0	0	0	0	0	0	1.59615e-06	0	0	0	0	0	0	0	0	0	0	0	0	0	0	0	0	0	0	0	0	0	1.39002e-06	0	0
G:Macrococcus	0	0	0	9.47838e-07	0	0	0	0	0	0	0	0	0	0	0	0	0	0	6.97301e-06	0	0	0	1.24393e-06	0	0	0	0	0	1.13199e-06	0	0	0	0	0	0	0
S:Macrococcus_caseolyticus	0	0	0	0	0	0	0	0	0	0	0	0	0	0	0	0	0	0	6.97301e-06	0	0	0	0	0	0	0	0	0	1.13199e-06	0	0	0	0	0	0	0
S:Macrococcus_equipercicus	0	0	0	9.47838e-07	0	0	0	0	0	0	0	0	0	0	0	0	0	0	0	0	0	0	0	0	0	0	0	0	0	0	0	0	0	0	0	0
F:Paenibacillaceae	1.18655e-05	1.84636e-05	2.83551e-05	0	1.2369e-05	8.88824e-07	0	0	0	0	9.98537e-06	0	0	0	9.94158e-07	0	0	0	6.97301e-06	1.06604e-06	0	0	0	0	0	0	0	4.7933e-06	1.13199e-06	0	0	2.45292e-06	0	0	0	0
G:Ammoniphilus	0	0	2.26841e-05	0	6.18452e-06	0	0	0	0	0	0	0	0	0	0	0	0	0	0	0	0	0	0	0	0	0	0	0	0	0	0	0	0	0	0	0
G:Paenibacillus	1.18655e-05	1.84636e-05	5.67102e-06	0	6.18452e-06	8.88824e-07	0	0	0	0	9.98537e-06	0	0	0	9.94158e-07	0	0	0	6.97301e-06	1.06604e-06	0	0	0	0	0	0	0	0	1.13199e-06	0	0	2.45292e-06	0	0	0	0
F:Bacillaceae	0	4.61591e-06	5.67102e-06	5.68703e-06	1.85536e-05	8.88824e-07	0	0	6.50542e-06	1.1876e-06	1.49781e-05	1.59615e-06	6.16472e-06	8.38033e-07	3.97663e-06	0	1.03814e-06	0	0	6.39621e-06	0	0	2.48785e-06	2.81236e-05	5.79232e-06	0	3.25772e-06	1.59777e-06	4.52796e-06	2.41009e-06	1.97342e-05	4.90583e-06	8.50115e-05	5.56008e-06	0	0
G:Anaerobacillus	0	0	0	0	0	0	0	0	0	0	0	0	0	0	0	0	0	0	0	0	0	0	0	0	0	0	1.62886e-06	0	0	0	0	0	0	0	0	0
G:Halobacillus	0	0	0	0	0	0	0	0	0	0	0	0	0	0	0	0	0	0	0	0	0	0	1.24393e-06	0	0	0	0	1.59777e-06	0	0	0	0	0	0	0	0
G:Anoxybacillus	0	0	0	0	0	0	0	0	0	0	0	0	0	0	0	0	0	0	0	0	0	0	0	1.1479e-06	0	0	0	0	0	0	1.6915e-05	0	0	0	0	0
G:Bacillus	0	4.61591e-06	5.67102e-06	9.47838e-07	1.2369e-05	8.88824e-07	0	0	6.50542e-06	1.1876e-06	1.49781e-05	1.59615e-06	6.16472e-06	8.38033e-07	2.98247e-06	0	1.03814e-06	0	0	5.33018e-06	0	0	1.24393e-06	2.64018e-05	5.79232e-06	0	1.62886e-06	0	3.39597e-06	2.41009e-06	2.81917e-06	2.45292e-06	8.50115e-05	5.56008e-06	0	0
S:Bacillus_weihenstephanensis	0	0	0	0	6.18452e-06	0	0	0	0	0	0	0	0	0	0	0	0	0	0	0	0	0	0	0	0	0	0	0	0	0	0	0	0	0	0	0
S:Bacillus_clausii	0	0	0	0	0	0	0	0	6.50542e-06	0	4.99269e-06	0	0	0	0	0	0	0	0	0	0	0	0	0	0	0	0	0	0	0	0	0	7.3923e-06	2.78004e-06	0	0
S:Bacillus_flexus	0	0	0	0	0	0	0	0	0	0	0	0	0	0	0	0	0	0	0	2.13207e-06	0	0	0	0	0	0	0	0	0	0	0	0	0	0	0	0
S:Bacillus_coagulans	0	0	0	0	0	0	0	0	0	0	4.99269e-06	0	0	0	0	0	0	0	0	0	0	0	0	0	0	0	0	0	0	0	2.81917e-06	0	0	0	0	0
S:Bacillus_halmapalus	0	4.61591e-06	0	0	0	0	0	0	0	0	0	0	0	0	0	0	0	0	0	0	0	0	0	0	0	0	0	0	0	0	0	0	0	0	0	0
S:Bacillus_amyloliquefaciens	0	0	0	0	0	0	0	0	0	0	0	0	0	0	0	0	0	0	0	0	0	0	0	0	0	0	0	0	0	0	0	0	4.9282e-05	2.78004e-06	0	0
S:Bacillus_ginsengihumi	0	0	0	0	0	0	0	0	0	0	0	0	0	0	0	0	0	0	0	0	0	0	0	0	1.44808e-06	0	0	0	0	0	0	0	0	0	0	0
G:Geobacillus	0	0	0	4.73919e-06	0	0	0	0	0	0	0	0	0	0	9.94158e-07	0	0	0	0	0	0	0	0	0	0	0	0	0	0	0	0	0	0	0	0	0
F:Listeriaceae	0	0	0	0	0	0	0	0	1.62635e-06	0	0	0	0	0	0	0	0	0	0	0	0	0	0	0	0	0	8.1443e-07	0	0	1.20504e-06	0	0	0	0	0	0
G:Brochothrix	0	0	0	0	0	0	0	0	1.62635e-06	0	0	0	0	0	0	0	0	0	0	0	0	0	0	0	0	0	8.1443e-07	0	0	1.20504e-06	0	0	0	0	0	0
S:Brochothrix_thermosphacta	0	0	0	0	0	0	0	0	0	0	0	0	0	0	0	0	0	0	0	0	0	0	0	0	0	0	8.1443e-07	0	0	0	0	0	0	0	0	0
F:Planococcaceae	0	0	0	0	0	0	0	0	0	0	0	0	0	0	3.97663e-06	0	1.03814e-06	0	6.97301e-06	0	0	0	0	0	0	0	0	0	0	3.61513e-06	0	0	4.9282e-06	0	0	0
G:Ureibacillus	0	0	0	0	0	0	0	0	0	0	0	0	0	0	0	0	0	0	0	0	0	0	0	0	0	0	0	0	0	0	0	0	1.23205e-06	0	0	0
S:Ureibacillus_thermosphaericus	0	0	0	0	0	0	0	0	0	0	0	0	0	0	0	0	0	0	0	0	0	0	0	0	0	0	0	0	0	0	0	0	1.23205e-06	0	0	0
G:Solibacillus	0	0	0	0	0	0	0	0	0	0	0	0	0	0	0	0	0	0	6.97301e-06	0	0	0	0	0	0	0	0	0	0	1.20504e-06	0	0	0	0	0	0
G:Lysinibacillus	0	0	0	0	0	0	0	0	0	0	0	0	0	0	0	0	1.03814e-06	0	0	0	0	0	0	0	0	0	0	0	0	0	0	0	3.69615e-06	0	0	0
G:Sporosarcina	0	0	0	0	0	0	0	0	0	0	0	0	0	0	0	0	0	0	0	0	0	0	0	0	0	0	0	0	0	2.41009e-06	0	0	0	0	0	0
G:Rummeliibacillus	0	0	0	0	0	0	0	0	0	0	0	0	0	0	3.97663e-06	0	0	0	0	0	0	0	0	0	0	0	0	0	0	0	0	0	0	0	0	0
P:Nitrospirae	0	4.61591e-06	0	0	0	0	0	0	0	0	0	0	0	0	9.94158e-07	0	0	0	0	1.06604e-06	0	0	0	0	0	0	0	0	0	0	0	2.45292e-06	0	2.78004e-06	0	0
C:Nitrospira_(class)	0	4.61591e-06	0	0	0	0	0	0	0	0	0	0	0	0	9.94158e-07	0	0	0	0	1.06604e-06	0	0	0	0	0	0	0	0	0	0	0	2.45292e-06	0	2.78004e-06	0	0
O:Nitrospirales	0	4.61591e-06	0	0	0	0	0	0	0	0	0	0	0	0	9.94158e-07	0	0	0	0	1.06604e-06	0	0	0	0	0	0	0	0	0	0	0	2.45292e-06	0	2.78004e-06	0	0
F:Nitrospiraceae	0	4.61591e-06	0	0	0	0	0	0	0	0	0	0	0	0	0	0	0	0	0	1.06604e-06	0	0	0	0	0	0	0	0	0	0	0	2.45292e-06	0	2.78004e-06	0	0
G:Nitrospira	0	4.61591e-06	0	0	0	0	0	0	0	0	0	0	0	0	0	0	0	0	0	1.06604e-06	0	0	0	0	0	0	0	0	0	0	0	2.45292e-06	0	2.78004e-06	0	0
F:FW	0	0	0	0	0	0	0	0	0	0	0	0	0	0	9.94158e-07	0	0	0	0	0	0	0	0	0	0	0	0	0	0	0	0	0	0	0	0	0
G:GOUTA7	0	0	0	0	0	0	0	0	0	0	0	0	0	0	9.94158e-07	0	0	0	0	0	0	0	0	0	0	0	0	0	0	0	0	0	0	0	0	0
P:Bacteroidetes	0.0469597	0.033013	0.00648765	0.0621905	0.0223138	0.0902601	0.0455604	0.0360499	0.0418933	0.0350213	0.119829	0.177374	0.0322091	0.0389844	0.156025	0.050492	0.172747	0.223215	0.0893522	0.115912	0.0569303	0.197022	0.0442079	0.101875	0.0185122	0.140574	0.0381251	0.432942	0.0422221	0.0846664	0.112358	0.00731214	0.0918087	0.0247132	0.0178511	0.0649948
C:Flavobacteria	0	9.23182e-06	0	3.79135e-06	6.18452e-06	0	3.16183e-05	1.18049e-05	0	3.56281e-06	0	2.23462e-05	0	0.000164254	9.94158e-07	8.91377e-06	1.03814e-06	0	0	8.52828e-06	6.60138e-06	1.60502e-06	1.24393e-06	8.37969e-05	2.89616e-06	0	0	0	1.13199e-06	0	2.81917e-06	3.43408e-05	2.21769e-05	3.33605e-05	1.54507e-05	2.17204e-05
O:Flavobacteriales	0	9.23182e-06	0	3.79135e-06	6.18452e-06	0	3.16183e-05	1.18049e-05	0	3.56281e-06	0	2.23462e-05	0	0.000163416	9.94158e-07	8.91377e-06	0	0	0	8.52828e-06	6.60138e-06	1.60502e-06	1.24393e-06	8.37969e-05	2.89616e-06	0	0	0	1.13199e-06	0	2.81917e-06	3.43408e-05	2.09449e-05	3.33605e-05	1.26415e-05	2.17204e-05
F:Cryomorphaceae	0	0	0	0	0	0	0	1.18049e-06	0	0	0	0	0	0	0	0	0	0	0	0	0	0	0	0	0	0	0	0	0	0	0	2.45292e-06	1.23205e-06	0	0	1.20669e-06
G:Fluviicola	0	0	0	0	0	0	0	1.18049e-06	0	0	0	0	0	0	0	0	0	0	0	0	0	0	0	0	0	0	0	0	0	0	0	0	1.23205e-06	0	0	1.20669e-06
F:Flavobacteriaceae	0	9.23182e-06	0	3.79135e-06	6.18452e-06	0	3.16183e-05	1.06244e-05	0	3.56281e-06	0	2.23462e-05	0	0.000163416	9.94158e-07	8.91377e-06	0	0	0	8.52828e-06	4.95103e-06	1.60502e-06	1.24393e-06	8.37969e-05	2.89616e-06	0	0	0	1.13199e-06	0	2.81917e-06	3.18879e-05	1.97128e-05	3.33605e-05	1.26415e-05	2.05137e-05
G:Chryseobacterium	0	0	0	0	0	0	0	0	0	0	0	0	0	0	0	0	0	0	0	2.13207e-06	0	0	0	0	0	0	0	0	0	0	0	0	0	0	4.21382e-06	0
G:Capnocytophaga	0	0	0	0	6.18452e-06	0	0	0	0	0	0	0	0	0	0	0	0	0	0	0	0	0	0	8.37969e-05	0	0	0	0	0	0	0	0	0	0	0	0
S:Capnocytophaga_sputigena	0	0	0	0	0	0	0	0	0	0	0	0	0	0	0	0	0	0	0	0	0	0	0	4.59161e-06	0	0	0	0	0	0	0	0	0	0	0	0
S:Capnocytophaga_ochracea	0	0	0	0	0	0	0	0	0	0	0	0	0	0	0	0	0	0	0	0	0	0	0	5.73952e-07	0	0	0	0	0	0	0	0	0	0	0	0
G:Haloanella	0	0	0	0	0	0	2.40901e-05	0	0	0	0	0	0	0	0	0	0	0	0	0	1.65034e-06	0	0	0	0	0	0	0	0	0	0	0	0	0	0	1.5687e-05
G:Riemerella	0	0	0	0	0	0	0	0	0	1.1876e-06	0	0	0	0	0	0	0	0	0	0	0	0	0	0	0	0	0	0	0	0	0	7.35875e-06	0	2.78004e-06	0	0
S:Riemerella_anatipestifer	0	0	0	0	0	0	0	0	0	1.1876e-06	0	0	0	0	0	0	0	0	0	0	0	0	0	0	0	0	0	0	0	0	0	7.35875e-06	0	2.78004e-06	0	0
G:Elizabethkingia	0	0	0	0	0	0	0	0	0	0	0	0	0	0	0	0	0	0	0	1.06604e-06	0	0	0	0	0	0	0	0	0	0	0	2.45292e-06	0	0	0	0
S:Elizabethkingia_meningoseptica	0	0	0	0	0	0	0	0	0	0	0	0	0	0	0	0	0	0	0	1.06604e-06	0	0	0	0	0	0	0	0	0	0	0	2.45292e-06	0	0	0	0
G:Tenacibaculum	0	0	0	0	0	0	0	0	0	1.1876e-06	0	0	0	0	0	0	0	0	0	0	0	0	0	0	0	0	0	0	0	0	0	0	0	0	0	0
S:Tenacibaculum_ovolyticum	0	0	0	0	0	0	0	0	0	1.1876e-06	0	0	0	0	0	0	0	0	0	0	0	0	0	0	0	0	0	0	0	0	0	0	0	0	0	0
G:Wautersiella	0	0	0	0	0	0	0	1.18049e-06	0	1.1876e-06	0	0	0	0	0	0	0	0	0	0	0	0	0	0	2.89616e-06	0	0	0	0	0	0	9.81167e-06	2.4641e-06	0	0	0
S:Wautersiella_falsenii	0	0	0	0	0	0	0	0	0	1.1876e-06	0	0	0	0	0	0	0	0	0	0	0	0	0	0	0	0	0	0	0	0	0	2.45292e-06	0	0	0	0
G:Flavobacterium	0	0	0	3.79135e-06	0	0	6.02253e-06	9.44395e-06	0	0	0	0	0	0	0	0	0	0	0	1.06604e-06	3.30069e-06	1.60502e-06	0	0	0	0	0	0	0	0	0	7.35875e-06	8.62435e-06	2.22403e-05	8.42764e-06	4.82676e-06
S:Flavobacterium_succinicans	0	0	0	0	0	0	0	0	0	0	0	0	0	0	0	0	0	0	0	0	0	0	0	0	0	0	0	0	0	0	0	0	1.23205e-06	2.78004e-06	0	0
G:Sejongia	0	0	0	0	0	0	1.50563e-06	0	0	0	0	0	0	0	0	0	0	0	0	0	0	0	0	0	0	0	0	0	0	0	0	0	0	0	0	0
C:Sphingobacteria	7.91033e-06	0	1.1342e-05	0	0	8.88824e-07	9.03379e-06	4.72198e-06	6.50542e-06	1.1876e-06	2.99561e-05	1.59615e-06	0	0	0	1.48563e-06	3.11441e-06	0	6.97301e-06	8.52828e-06	1.65034e-06	0	1.11953e-05	5.73952e-07	1.44808e-06	6.13572e-06	0	0	0	0	2.81917e-06	2.45292e-05	4.9282e-06	1.94603e-05	2.80921e-06	7.24014e-06
O:Sphingobacteriales	7.91033e-06	0	1.1342e-05	0	0	8.88824e-07	9.03379e-06	4.72198e-06	6.50542e-06	1.1876e-06	2.99561e-05	1.59615e-06	0	0	0	1.48563e-06	3.11441e-06	0	6.97301e-06	8.52828e-06	1.65034e-06	0	1.11953e-05	5.73952e-07	1.44808e-06	6.13572e-06	0	0	0	0	2.81917e-06	2.45292e-05	4.9282e-06	1.94603e-05	2.80921e-06	7.24014e-06
F:Flexibacteraceae	3.95516e-06	0	0	0	0	0	6.02253e-06	3.54148e-06	1.62635e-06	1.1876e-06	9.98537e-06	0	0	0	0	0	2.07628e-06	0	0	1.06604e-06	1.65034e-06	0	0	0	1.44808e-06	6.13572e-06	0	0	0	0	0	0	1.23205e-06	1.39002e-06	2.80921e-06	1.20669e-06
G:Flectobacillus	0	0	0	0	0	0	0	1.18049e-06	0	0	0	0	0	0	0	0	0	0	0	0	0	0	0	0	0	0	0	0	0	0	0	0	0	0	0	0
G:Spirosoma	3.95516e-06	0	0	0	0	0	0	0	0	0	0	0	0	0	0	0	0	0	0	0	0	0	0	0	0	0	0	0	0	0	0	0	0	0	0	0
G:Arcicella	0	0	0	0	0	0	4.5169e-06	2.36099e-06	1.62635e-06	1.1876e-06	0	0	0	0	0	0	0	0	0	1.06604e-06	1.65034e-06	0	0	0	0	0	0	0	0	0	0	0	1.23205e-06	1.39002e-06	2.80921e-06	1.20669e-06
G:Cytophaga	0	0	0	0	0	0	1.50563e-06	0	0	0	0	0	0	0	0	0	0	0	0	0	0	0	0	0	0	0	0	0	0	0	0	0	0	0	0	0
F:Flammeovirgaceae	0	0	0	0	0	0	0	0	0	0	0	1.59615e-06	0	0	0	0	0	0	0	0	0	0	0	0	0	0	0	0	0	0	0	0	0	0	0	0
F:Sphingobacteriaceae	0	0	1.1342e-05	0	0	0	1.50563e-06	0	0	0	0	0	0	0	0	0	1.03814e-06	0	6.97301e-06	0	0	0	0	0	0	0	0	0	0	0	2.81917e-06	0	1.23205e-06	2.78004e-06	0	3.62007e-06
G:Sphingobacterium	0	0	0	0	0	0	0	0	0	0	0	0	0	0	0	0	1.03814e-06	0	0	0	0	0	0	0	0	0	0	0	0	0	0	0	0	2.78004e-06	0	0
S:Sphingobacterium_spiritivorum	0	0	0	0	0	0	0	0	0	0	0	0	0	0	0	0	0	0	0	0	0	0	0	0	0	0	0	0	0	0	0	0	0	2.78004e-06	0	0
S:Sphingobacterium_faecium	0	0	0	0	0	0	0	0	0	0	0	0	0	0	0	0	1.03814e-06	0	0	0	0	0	0	0	0	0	0	0	0	0	0	0	0	0	0	0
G:Pedobacter	0	0	1.1342e-05	0	0	0	1.50563e-06	0	0	0	0	0	0	0	0	0	0	0	6.97301e-06	0	0	0	0	0	0	0	0	0	0	0	2.81917e-06	0	0	0	0	3.62007e-06
C:Bacteroidia	0.0469478	0.0330038	0.00647064	0.0621867	0.0223076	0.0902592	0.0455198	0.0360334	0.0418868	0.0350153	0.11979	0.17735	0.0322091	0.0388202	0.156024	0.0504816	0.17274	0.223215	0.0893452	0.115894	0.056922	0.197021	0.0441917	0.10179	0.0185065	0.140566	0.0381251	0.432937	0.042221	0.0846664	0.112324	0.00717478	0.0917779	0.0246603	0.0178329	0.0649658
O:Bacteroidales	0.0469478	0.0330038	0.00647064	0.0621867	0.0223076	0.0902592	0.0455198	0.0360334	0.0418868	0.0350153	0.11979	0.17735	0.0322091	0.0388202	0.156024	0.0504816	0.17274	0.223215	0.0893452	0.115894	0.056922	0.197021	0.0441917	0.10179	0.0185065	0.140566	0.0381251	0.432937	0.042221	0.0846664	0.112324	0.00717478	0.0917779	0.0246603	0.0178329	0.0649658
F:Prevotellaceae	0.0027963	0.00198484	0.00467292	0.0289564	0.00258513	0.0222606	0.000170136	0.000151103	0.000131735	0.000179328	7.48903e-05	3.51154e-05	0.00826534	0.00749788	0.050376	0.0195197	0.01108	0.0317397	0.0412454	0.0321975	0.000457145	0.03645	0.0397733	0.0442431	0.00928653	0.0444855	0.0137932	0.403243	0.00120104	0.0164862	0.00061458	0.000210951	0.0779247	0.00878215	5.05658e-05	1.44803e-05
G:Prevotella	0.000324323	0.000115398	0.00462756	0.0273859	0.00247381	0.02197	0.000168631	0.000138118	0.000123603	0.000178141	6.49049e-05	3.51154e-05	0.00763808	0.00742078	0.0492973	0.0193503	0.0110146	0.0285902	0.0380796	0.028413	0.000453845	0.0364371	0.0397236	0.0441306	0.00918372	0.0444594	0.0137696	0.402075	0.00119991	0.0159319	8.45752e-06	3.18879e-05	0.0769145	0.00830537	4.91612e-05	1.44803e-05
S:Prevotella_intermedia	0	0	0	0	0	0	0	0	0	0	0	0	0	0	0	0	0	0	0	0	0	0	0	1.26269e-05	0	0	0	0	0	0	0	0	0	0	0	0
S:Prevotella_ruminicola	0	0	0	0	0	0	0	0	0	0	0	0	0	0	0	0	0	0	0	0	0	0	0	0	0	0	0	0	0	0	0	0	0	0	0	0
S:Prevotella_tannerae	0	0	0	0	0	0	0	0	1.62635e-06	0	4.99269e-06	0	0	0	0	0	0	0	0	0	0	0	0	5.73952e-07	0	0	0	0	0	0	0	0	0	0	0	0
S:Prevotella_baroniae	0	0	0	0	0	0	0	0	0	0	0	0	0	0	0	0	0	0	0	0	0	0	0	1.1479e-06	0	0	0	0	0	0	0	0	0	0	0	0
S:Prevotella_copri	4.7462e-05	2.76955e-05	4.53682e-05	2.74873e-05	7.42143e-05	1.77765e-06	0	0	3.25271e-06	0	4.99269e-06	0	0	1.67607e-06	6.2632e-05	1.93132e-05	4.15255e-06	4.32923e-06	0.000787951	0.000167368	2.97062e-05	0.00218603	9.57823e-05	0.000125695	0.000683493	0.0042674	0.000132752	0.0167238	0	1.20504e-06	0	0	0.00344605	0.000165412	0	0
S:Prevotella_nigrescens	0	0	0	0	0	0	0	0	0	0	0	0	0	0	0	0	0	0	0	0	0	0	0	0	0	0	0	0	0	1.20504e-06	0	0	0	0	0	0
S:Prevotella_histicola	0	0	0	0	0	0	1.50563e-06	0	0	0	0	0	0	0	0	0	0	0	0	0	0	0	0	0	0	0	0	0	0	0	0	0	0	0	0	0
S:Prevotella_pallens	0	0	0	0	0	0	0	0	0	0	0	0	0	0	0	0	0	0	0	0	0	0	0	3.44371e-06	0	0	0	0	0	0	0	0	0	0	0	0
S:Prevotella_nanceiensis	0	0	0	0	0	0	0	0	0	0	0	0	0	0	0	0	0	0	0	0	0	0	0	1.1479e-06	0	0	0	1.59777e-06	0	0	0	0	0	0	0	0
F:Rikenellaceae	0.00744757	0.00335577	7.37233e-05	0.00094689	0.00455181	0.00193141	0.000402004	0.0021001	0.00548244	0.021846	0.0196163	0.00912362	0.00234259	0.00304792	0.0126586	0.00560082	0.0167504	0.0635531	0.00295656	0.0109748	0.0026191	0.0933029	5.84645e-05	0.00148711	0.000473522	0.000582894	0.000693894	0.0045073	0.00602558	0.00135929	0.00734395	0.00164345	0.000571671	0.00228658	0.000261257	0.00100879
G:Alistipes	0.00537902	0.00258953	7.37233e-05	0.000945942	0.00374164	0.000721725	0.000402004	0.00205288	0.00308357	0.017415	0.0192668	0.00882992	0.00180164	0.00300854	0.0124598	0.00528289	0.0159842	0.0623842	0.0025312	0.00638768	0.00259269	0.0880144	5.72206e-05	0.00148539	0.000456145	0.000575224	0.000660503	0.00351508	0.00534299	0.000836301	0.00719735	0.00127061	0.000482964	0.00183344	0.000252829	0.00100638
S:Alistipes_finegoldii	2.3731e-05	4.61591e-06	0	0	1.85536e-05	0	0	1.18049e-06	0	2.37521e-06	4.99269e-06	0	0	8.38033e-07	0	0	0	0	0	0	8.25172e-06	0.000147662	0	0	1.44808e-06	0	0	0	0	0	2.81917e-06	2.45292e-06	0	0	0	0
F:Bacteroidaceae	0.0260922	0.0215101	0.000952732	0.0207197	0.0115898	0.0595477	0.0404864	0.0292373	0.0315789	0.00792489	0.0910117	0.154694	0.014541	0.0246474	0.0731611	0.0197871	0.102931	0.0852685	0.0290844	0.0581565	0.0479475	0.055959	0.0040241	0.0515386	0.00750974	0.0904329	0.0223015	0.0201063	0.021415	0.0512264	0.0959364	0.00452808	0.00864653	0.00989972	0.0138972	0.0626743
G:Bacteroides	0.0260922	0.0215101	0.000952732	0.0207197	0.0115898	0.0595477	0.0404864	0.0292373	0.0315789	0.00792489	0.0910117	0.154694	0.014541	0.0246474	0.0731611	0.0197871	0.102931	0.0852685	0.0290844	0.0581565	0.0479475	0.055959	0.0040241	0.0515386	0.00750974	0.0904329	0.0223015	0.0201063	0.021415	0.0512264	0.0959364	0.00452808	0.00864653	0.00989972	0.0138972	0.0626743
S:Bacteroides_uniformis	0.0117033	0.00691925	0.000260867	0.00209283	0.000445286	0.000833717	0.00250387	0.00662493	0.0109486	0.000901392	0.0115581	0.0218913	0.00372811	0.00143304	0.00764905	0.00400674	0.00839854	0.0194404	0.0156405	0.031964	0.00659643	0.0320217	9.08066e-05	0.00120587	0.000372156	0.000541477	0.0035615	0.00727303	0.00335861	0.00762311	0.0164978	0.00313483	0.000904325	0.0045273	0.000280921	0.00103655
S:Bacteroides_coprophilus	3.95516e-06	4.61591e-06	5.67102e-06	9.47838e-07	0	1.77765e-06	0	0	0	0	6.98976e-05	3.19231e-06	1.54118e-06	0.0010576	9.94158e-07	1.48563e-06	0.0128833	2.16461e-06	0.000606652	0.000469056	0	0	0	1.1479e-06	0	0	8.1443e-07	0	0.00171496	2.41009e-06	0	0	0	1.11202e-05	1.40461e-06	0
S:Bacteroides_fragilis	7.91033e-05	0.000110782	1.1342e-05	0.0013573	0.00151521	0.0175738	0.0136651	0.00047692	0.00244278	0.000926332	0.000264612	0.00018675	0.000214224	0.00228113	0.000164036	0.00318073	0.000113157	0.00266248	0.000404435	0.000295292	0.00699911	0.00179441	0.000269932	0.00611832	0.00104696	0.00124248	0.00250926	0.000621531	0.000560335	0.000315722	0	0	0.00122835	0.000472607	0.000935468	0.00429461
S:Bacteroides_massiliensis	0	4.61591e-06	0	7.86705e-05	1.85536e-05	0.00160877	0.000459218	0.00108605	0	0	0.0036147	0.0113502	0.000698154	2.76551e-05	0.0125781	0.00125833	7.88985e-05	0.00516694	0	0	4.95103e-06	0	0.000454033	0.00115307	0.000207075	0.000145723	1.87319e-05	0.000472939	3.39597e-06	0.000924269	0.00165485	0.000350767	0	0	0	0
S:Bacteroides_stercoris	0	0	0	0.0003725	2.47381e-05	5.59959e-05	0.000951559	0.000376578	0.000473269	0.000108072	0.00164259	0.00430962	0.00113585	0.00046008	0.00191376	7.27958e-05	3.63348e-05	0.000138535	0.000446273	0.000124726	0.00177577	0.000370759	0.000102002	0.00154163	0.000236037	0.000424899	0.000661317	0.000509687	0.000218474	0.00216908	0.00624447	2.9435e-05	0.00015031	0.000207113	0.000546392	0.00198621
S:Bacteroides_acidifaciens	0	0	0	4.17049e-05	0	0.000118214	3.01126e-06	2.36099e-06	8.13177e-06	2.37521e-06	5.99122e-05	3.83077e-05	3.08236e-05	8.38033e-06	5.26904e-05	2.97126e-06	1.66102e-05	3.46338e-05	6.97301e-06	2.13207e-06	4.95103e-06	2.56803e-05	0	4.36203e-05	2.89616e-06	1.53393e-05	7.32987e-06	8.62793e-05	6.79194e-06	9.03783e-05	0	0	0	0	2.80921e-06	8.44683e-06
S:Bacteroides_ovatus	0.000763347	0.00170327	0.000130434	0.00346056	6.18452e-05	0.000381306	0.00300675	0.00564984	0.00160359	0.000807571	0.00629578	0.00745564	0.000440777	0.000997259	0.00458208	0.00129992	0.0008139	0.00259537	0.000488111	0.0010639	0.000247552	8.8276e-05	6.21963e-06	0.00392985	7.96444e-05	0.000852865	0.000167773	0.000434592	0.000372425	0.000462737	0	7.35875e-06	0.000343742	0.000264104	0.000220523	0.00138528
S:Bacteroides_caccae	1.18655e-05	9.23182e-06	0	9.47838e-07	0	8.88824e-07	0	0	8.45704e-05	5.22546e-05	1.49781e-05	0	0	1.67607e-06	9.94158e-07	0	4.15255e-06	4.32923e-06	4.18381e-05	1.59905e-05	0	1.60502e-06	0	3.44371e-06	0	5.98233e-05	8.1443e-07	0	2.26398e-06	7.23027e-06	2.81917e-06	0	0	4.17006e-06	2.10691e-05	0
S:Bacteroides_plebeius	7.91033e-06	3.23114e-05	0	2.84351e-06	0.000129875	0.000270203	5.7214e-05	0	0	0	0	1.59615e-06	0.00132541	0.00122017	3.97663e-06	1.48563e-06	0.0208655	4.32923e-06	0	1.06604e-06	0	8.02509e-05	1.24393e-06	1.1479e-06	0	0	1.62886e-06	0	0.00242246	0.00142918	0.00843497	0	0	0	0	0
S:Bacteroides_finegoldii	3.95516e-06	4.61591e-06	0	3.79135e-06	0	2.39983e-05	4.5169e-06	0	4.87906e-06	2.37521e-06	4.99269e-06	1.59615e-05	4.00706e-05	7.54229e-06	3.97663e-06	0	1.86865e-05	1.08231e-05	0.00029984	0.000106604	2.14545e-05	4.81505e-06	1.24393e-06	0.000184812	2.31693e-05	5.36876e-05	4.96802e-05	9.58659e-06	2.37718e-05	5.4227e-05	0	0	0	0	5.61843e-06	2.65472e-05
S:Bacteroides_salyersiae	0	0	0	0	0	0	0	0	0	0	0	1.59615e-06	0	0	0	0	2.69916e-05	0.000153688	0	0	0	0	0	5.73952e-07	6.51636e-05	4.14161e-05	0	0	0	0	0	0	0	0	0	0
S:Bacteroides_coprocola	1.18655e-05	3.69273e-05	0	0	0	8.88824e-07	0	0	0	0	0	1.59615e-06	2.15765e-05	0.000116487	8.05268e-05	4.45688e-06	3.52967e-05	2.16461e-06	0	0	0	0	4.97571e-06	8.03532e-05	0	1.53393e-06	0	0	6.79194e-06	9.64035e-06	0	0	0	0	0	0
S:Bacteroides_vulgatus	0.000233355	0.000129245	0	1.04262e-05	9.89523e-05	5.33294e-06	3.01126e-06	0.000140479	0.00010246	2.37521e-06	0.000404408	0.000750192	2.77412e-05	0	0	0	1.03814e-06	2.814e-05	6.27571e-05	1.06604e-06	1.65034e-06	5.61756e-05	2.36346e-05	5.73952e-07	1.44808e-06	0.000157995	0	0	0	4.09715e-05	0.00020298	0	6.16025e-06	0	0.000230356	0.000662473
S:Bacteroides_eggerthii	2.76861e-05	1.84636e-05	5.67102e-06	0.000326056	0.000111321	0.000705726	4.81802e-05	2.36099e-06	0.00277131	0.000657933	1.99707e-05	3.99038e-05	1.07883e-05	0.000399742	2.98247e-06	0	4.46399e-05	0.00233129	0.00020919	0.000576725	1.65034e-06	4.81505e-06	0	1.1479e-06	0	3.06786e-06	8.1443e-07	0	1.13199e-06	0	2.81917e-06	0	1.23205e-06	1.39002e-06	8.42764e-06	1.20669e-06
S:Bacteroides_intestinalis	0	0	5.67102e-06	4.73919e-06	0	1.77765e-06	0	9.44395e-06	9.75813e-06	3.56281e-06	0.000918654	0.00387865	1.54118e-06	1.67607e-06	0.000902696	0.000130735	2.07628e-06	4.32923e-06	1.3946e-05	4.37075e-05	0	8.02509e-06	0	2.29581e-06	0	2.3009e-05	0	0	2.26398e-06	0	3.66492e-05	0	0	0	1.40461e-06	1.20669e-06
F:Porphyromonadaceae	0.00780749	0.00501749	0.00055576	0.00995703	0.00239341	0.00540227	0.00427298	0.00404319	0.00253061	0.000447727	0.00558682	0.00549237	0.00455572	0.00244706	0.00632981	0.00281972	0.0310258	0.0297678	0.0114148	0.0141346	0.00549895	0.00916947	0.000312226	0.00387188	0.00109475	0.0048733	0.000761492	0.00188696	0.00944419	0.0145557	0.00812486	0.000326238	0.00302345	0.00257015	0.00349185	0.00104137
G:Paludibacter	0	0	0	0	0	0	0	0	0	0	0	0	0	1.67607e-06	0	0	0	0	0	0	0	0	0	0	0	0	0	0	0	0	0	0	0	0	0	0
G:Parabacteroides	0.00746735	0.00460206	0.000544418	0.00954378	0.00200997	0.00501919	0.00424739	0.0039759	0.00247694	0.000330154	0.00465318	0.00192815	0.00438619	0.00215458	0.00550167	0.00163122	0.0212216	0.0266572	0.0106966	0.0123127	0.00523984	0.00911971	0.000312226	0.0036974	0.00103972	0.0048012	0.000711812	0.00115359	0.00868576	0.0141629	0.00805438	0.000309067	0.00278074	0.00222264	0.00349185	0.00104017
S:Parabacteroides_distasonis	0.00143968	0.00120937	7.93943e-05	0.00198288	0.000432916	0.00132968	0.000376408	0.000615037	0.00233707	0.000266023	0.00461823	0.00186111	0.000895425	0.000384657	0.00238896	0.000375864	0.00278636	0.0111846	0.00535527	0.00595914	0.0047728	0.00561917	0.000120661	0.000509095	0.000272239	0.000434102	0.000243514	0.000682246	0.00130405	0.00194374	0.00327306	0.000196233	0.00146491	0.000417006	0.00127679	1.68937e-05
S:Parabacteroides_gordonii	0	0	0	0	0	0	0	0	0	0	0	0	0	8.38033e-07	2.28656e-05	6.09107e-05	1.03814e-05	0	0	0	0	0	0	0	0	0	0	0	1.13199e-06	0	0	0	0	0	0	0
S:Parabacteroides_johnsonii	0	0	0	0	6.18452e-06	8.88824e-07	0	0	4.87906e-06	0	0	0	0	6.70426e-06	0	0	0	6.49384e-06	0	0	0	0	0	0	0	0	0	0	0	4.82018e-06	0.000978253	1.47175e-05	0.000676396	0.000323875	0	0
G:Tannerella	0	0	0	0	0	0	0	0	0	0	0	0	0	0	0	0	0	0	0	0	0	0	0	5.73952e-07	0	0	0	0	0	0	0	0	0	0	0	0
G:Odoribacter	0.000166117	0.000147709	0	8.81489e-05	0.000210274	4.79965e-05	1.20451e-05	6.72882e-05	4.39116e-05	7.36315e-05	0.0008188	0.00173661	0.000100177	0.000191909	0.000631291	0.000230272	0.00725243	0.00194815	0.000529949	0.00105538	0	2.08652e-05	0	0.000109625	1.44808e-05	2.45429e-05	4.96802e-05	0.000538447	0.000596559	0.000336207	5.92026e-05	1.71704e-05	0	0.000211283	0	0
G:Porphyromonas	0	0	0	0	6.18452e-06	3.11088e-05	0	0	0	3.56281e-06	0	1.59615e-05	0	0	6.95911e-06	0.000420433	2.07628e-06	2.16461e-06	0	7.46225e-05	0	0	0	1.03311e-05	3.04097e-05	1.53393e-06	0	0	1.13199e-06	2.41009e-06	0	0	7.3923e-06	0	0	0
S:Porphyromonas_levii	0	0	0	0	0	0	0	0	0	0	0	0	0	0	0	0	0	0	0	0	0	0	0	0	0	0	0	0	1.13199e-06	0	0	0	0	0	0	0
S:Porphyromonas_gingivalis	0	0	0	0	0	0	0	0	0	0	0	0	0	0	0	0.000374378	0	0	0	0	0	0	0	0	0	0	0	0	0	0	0	0	0	0	0	0
S:Porphyromonas_endodontalis	0	0	0	0	0	0	0	0	0	0	0	0	0	0	0	0	0	0	0	1.06604e-06	0	0	0	2.86976e-06	0	0	0	0	0	0	0	0	0	0	0	0
G:Candidatus_Azobacteroides	0	0	0	0	0	0	0	0	0	0	0	0	0	0	0	0	0	2.16461e-06	0	0	0	0	0	0	0	0	0	0	0	0	0	0	0	0	0	0
F:Marinilabiaceae	0	0	0	0	0	0	0	0	0	0	0	0	0	0	0	0	0	0	0	3.19811e-06	1.65034e-06	0	0	0	0	0	0	0	0	0	0	0	0	0	0	1.20669e-06
P:SM2F11	0	0	0	0	0	0	0	1.18049e-06	0	0	0	0	0	0	0	0	0	0	0	0	0	0	0	0	0	0	0	0	0	0	0	0	0	0	0	0
P:Fusobacteria	7.91033e-06	0	0	0.000386718	0	0.000178654	0.000551061	4.84003e-05	5.69224e-05	5.1067e-05	2.49634e-05	0.000100558	7.39766e-05	0.000537179	1.69007e-05	0.000141135	9.34324e-06	0.000145029	6.97301e-06	3.94433e-05	0.000186489	7.70409e-05	0.00345687	0.00965961	7.2404e-06	0.000297583	4.64225e-05	4.95307e-05	1.92438e-05	1.44605e-05	0	1.47175e-05	0.000189736	0	3.65198e-05	0.000912258
C:Fusobacteria_(class)	7.91033e-06	0	0	0.000386718	0	0.000178654	0.000551061	4.84003e-05	5.69224e-05	5.1067e-05	2.49634e-05	0.000100558	7.39766e-05	0.000537179	1.69007e-05	0.000141135	9.34324e-06	0.000145029	6.97301e-06	3.94433e-05	0.000186489	7.70409e-05	0.00345687	0.00965961	7.2404e-06	0.000297583	4.64225e-05	4.95307e-05	1.92438e-05	1.44605e-05	0	1.47175e-05	0.000189736	0	3.65198e-05	0.000912258
O:Fusobacteriales	7.91033e-06	0	0	0.000386718	0	0.000178654	0.000551061	4.84003e-05	5.69224e-05	5.1067e-05	2.49634e-05	0.000100558	7.39766e-05	0.000537179	1.69007e-05	0.000141135	9.34324e-06	0.000145029	6.97301e-06	3.94433e-05	0.000186489	7.70409e-05	0.00345687	0.00965961	7.2404e-06	0.000297583	4.64225e-05	4.95307e-05	1.92438e-05	1.44605e-05	0	1.47175e-05	0.000189736	0	3.65198e-05	0.000912258
F:Fusobacteriaceae	7.91033e-06	0	0	0.000386718	0	0.000178654	0.000551061	4.84003e-05	5.69224e-05	5.1067e-05	2.49634e-05	0.000100558	7.39766e-05	0.000537179	1.69007e-05	0.000141135	9.34324e-06	0.000145029	6.97301e-06	3.94433e-05	0.000186489	7.70409e-05	0.00345687	0.00965961	7.2404e-06	0.000297583	4.64225e-05	4.95307e-05	1.92438e-05	1.44605e-05	0	1.47175e-05	0.000189736	0	3.65198e-05	0.000912258
G:J2-29	0	0	0	0	0	0	0	0	0	0	0	0	0	0	0	0	0	0	0	0	0	0	0.000129368	0.000216954	0	0	0	0	0	0	0	0	0	0	0	0
G:Sneathia	0	0	0	0	0	0	0	0	0	0	0	0	0	0	0	0	0	0	0	1.27924e-05	0	0	0	0	0	6.13572e-06	0	0	0	0	0	0	0	0	0	0
G:Cetobacterium	3.95516e-06	0	0	0	0	0	0	0	0	0	0	0	0	0	0	0	0	0	0	0	0	0	0	0	0	0	0	0	0	0	0	0	0	0	0	0
G:Propionigenium	0	0	0	0	0	0	0	0	0	0	0	0	0	0	0	0	0	0	0	0	0	0	1.24393e-06	0	0	0	0	0	0	0	0	0	0	0	0	0
G:Leptotrichia	0	0	0	0	0	0	0	0	0	1.1876e-06	0	0	0	0	0	0	0	0	0	0	0	0	0	8.49448e-05	0	0	0	0	0	0	0	9.81167e-06	8.62435e-06	0	0	0
S:Leptotrichia_buccalis	0	0	0	0	0	0	0	0	0	0	0	0	0	0	0	0	0	0	0	0	0	0	0	2.58278e-05	0	0	0	0	0	0	0	0	0	0	0	0
S:Leptotrichia_trevisanii	0	0	0	0	0	0	0	0	0	0	0	0	0	0	0	0	0	0	0	0	0	0	0	4.59161e-06	0	0	0	0	0	0	0	0	0	0	0	0
G:Fusobacterium	3.95516e-06	0	0	0.000386718	0	0.000178654	0.000551061	4.84003e-05	5.69224e-05	4.98794e-05	2.49634e-05	0.000100558	7.39766e-05	0.000537179	1.69007e-05	0.000141135	9.34324e-06	0.000145029	6.97301e-06	2.66509e-05	0.000186489	7.70409e-05	0.00332502	0.00935713	7.2404e-06	0.000291447	4.64225e-05	4.95307e-05	1.92438e-05	1.44605e-05	0	4.90583e-06	0.000181111	0	3.65198e-05	0.000912258
P:WPS-2	0	0	0	0	0	0	0	0	0	0	0	0	0	0	0	0	0	0	1.3946e-05	0	0	0	0	2.46799e-05	0	0	0	0	0	0	0	0	0	0	0	0
P:Spirochaetes	0	0	0	0	0	0	0	0	0	0	0	1.59615e-06	0	0	0	0	1.03814e-06	0	0	0	0	0	0	2.86976e-06	0	0	0	1.59777e-06	0	0	0	0	0	0	0	0
C:Leptospirae	0	0	0	0	0	0	0	0	0	0	0	0	0	0	0	0	1.03814e-06	0	0	0	0	0	0	0	0	0	0	0	0	0	0	0	0	0	0	0
O:Leptospirales	0	0	0	0	0	0	0	0	0	0	0	0	0	0	0	0	1.03814e-06	0	0	0	0	0	0	0	0	0	0	0	0	0	0	0	0	0	0	0
F:Leptospiraceae	0	0	0	0	0	0	0	0	0	0	0	0	0	0	0	0	1.03814e-06	0	0	0	0	0	0	0	0	0	0	0	0	0	0	0	0	0	0	0
G:Leptospira	0	0	0	0	0	0	0	0	0	0	0	0	0	0	0	0	1.03814e-06	0	0	0	0	0	0	0	0	0	0	0	0	0	0	0	0	0	0	0
C:Brachyspirae	0	0	0	0	0	0	0	0	0	0	0	1.59615e-06	0	0	0	0	0	0	0	0	0	0	0	0	0	0	0	1.59777e-06	0	0	0	0	0	0	0	0
O:Brachyspirales	0	0	0	0	0	0	0	0	0	0	0	1.59615e-06	0	0	0	0	0	0	0	0	0	0	0	0	0	0	0	1.59777e-06	0	0	0	0	0	0	0	0
F:Brachyspiraceae	0	0	0	0	0	0	0	0	0	0	0	1.59615e-06	0	0	0	0	0	0	0	0	0	0	0	0	0	0	0	1.59777e-06	0	0	0	0	0	0	0	0
G:Brachyspira	0	0	0	0	0	0	0	0	0	0	0	1.59615e-06	0	0	0	0	0	0	0	0	0	0	0	0	0	0	0	1.59777e-06	0	0	0	0	0	0	0	0
C:Spirochaetes_(class)	0	0	0	0	0	0	0	0	0	0	0	0	0	0	0	0	0	0	0	0	0	0	0	2.86976e-06	0	0	0	0	0	0	0	0	0	0	0	0
O:Spirochaetales	0	0	0	0	0	0	0	0	0	0	0	0	0	0	0	0	0	0	0	0	0	0	0	2.86976e-06	0	0	0	0	0	0	0	0	0	0	0	0
F:Spirochaetaceae	0	0	0	0	0	0	0	0	0	0	0	0	0	0	0	0	0	0	0	0	0	0	0	2.86976e-06	0	0	0	0	0	0	0	0	0	0	0	0
G:Treponema	0	0	0	0	0	0	0	0	0	0	0	0	0	0	0	0	0	0	0	0	0	0	0	2.86976e-06	0	0	0	0	0	0	0	0	0	0	0	0
S:Treponema_denticola	0	0	0	0	0	0	0	0	0	0	0	0	0	0	0	0	0	0	0	0	0	0	0	5.73952e-07	0	0	0	0	0	0	0	0	0	0	0	0
P:Proteobacteria	0.0338127	0.0388429	0.029892	0.0123996	0.0218004	0.0455798	0.0296911	0.00450476	0.00538161	0.00841655	0.0140744	0.0582484	0.00871845	0.0157399	0.00338014	0.00650111	0.115604	0.0220942	0.103612	0.0381939	0.01348	0.0165253	0.006196	0.0328082	0.00569674	0.0263284	0.136273	0.00551389	0.015026	0.0118878	0.035609	0.0415107	0.0294152	0.0642523	0.645906	0.696603
C:Alphaproteobacteria	0.000593275	0.000618532	0.00151983	5.97138e-05	0.000624637	4.62189e-05	0.000536005	0.000857039	0.000590367	0.00221488	0.00111337	0.000295288	2.15765e-05	0.000133247	5.96495e-06	3.11982e-05	0.000175445	4.11277e-05	0.000397462	0.00159266	0.000981955	0.000301743	7.46356e-06	0.000478676	1.59289e-05	2.60768e-05	0.000100989	2.0771e-05	0.000140367	8.55581e-05	0.000140959	0.000846256	0.00126778	0.00902123	0.000436833	0.000544217
O:Caulobacterales	3.95516e-06	1.84636e-05	5.67102e-06	1.89568e-06	0	0	5.11915e-05	0	0	1.54389e-05	4.99269e-06	0	0	0	0	0	0	2.16461e-06	0	1.81226e-05	0	0	0	2.86976e-06	1.44808e-06	3.06786e-06	2.44329e-06	0	0	3.61513e-06	0	1.71704e-05	0	6.9501e-06	0	0
F:Caulobacteraceae	3.95516e-06	1.84636e-05	5.67102e-06	1.89568e-06	0	0	5.11915e-05	0	0	1.54389e-05	4.99269e-06	0	0	0	0	0	0	2.16461e-06	0	1.81226e-05	0	0	0	2.86976e-06	1.44808e-06	3.06786e-06	2.44329e-06	0	0	3.61513e-06	0	1.71704e-05	0	6.9501e-06	0	0
G:Phenylobacterium	0	0	0	0	0	0	0	0	0	0	0	0	0	0	0	0	0	0	0	0	0	0	0	0	1.44808e-06	0	0	0	0	0	0	0	0	0	0	0
G:Brevundimonas	3.95516e-06	9.23182e-06	0	9.47838e-07	0	0	5.11915e-05	0	0	0	0	0	0	0	0	0	0	0	0	6.39621e-06	0	0	0	2.86976e-06	0	0	0	0	0	3.61513e-06	0	1.47175e-05	0	4.17006e-06	0	0
S:Brevundimonas_diminuta	3.95516e-06	0	0	9.47838e-07	0	0	5.11915e-05	0	0	0	0	0	0	0	0	0	0	0	0	6.39621e-06	0	0	0	2.86976e-06	0	0	0	0	0	0	0	1.47175e-05	0	4.17006e-06	0	0
G:Caulobacter	0	9.23182e-06	5.67102e-06	0	0	0	0	0	0	1.54389e-05	4.99269e-06	0	0	0	0	0	0	0	0	2.13207e-06	0	0	0	0	0	0	1.62886e-06	0	0	0	0	0	0	2.78004e-06	0	0
O:Rickettsiales	0	0	5.67102e-06	0	0	0	0	0	0	0	4.99269e-06	0	0	0	0	0	0	0	0	0	0	0	0	5.73952e-07	0	0	0	0	0	0	0	0	0	0	0	0
O:Sphingomonadales	4.35068e-05	2.76955e-05	3.40261e-05	4.73919e-06	1.2369e-05	0	2.10788e-05	3.54148e-05	1.62635e-06	1.30637e-05	4.99269e-06	0	0	1.25705e-05	0	1.48563e-06	0	6.49384e-06	1.3946e-05	0.000150311	2.64055e-05	4.81505e-06	2.48785e-06	0.000134305	1.44808e-06	3.06786e-06	1.30309e-05	6.39106e-06	9.05592e-06	1.20504e-06	8.1756e-05	0.000615682	6.16025e-05	0.000278004	9.83225e-06	3.37873e-05
F:Erythrobacteraceae	0	0	0	0	0	0	0	0	0	0	0	0	0	0	0	0	0	0	0	0	0	0	0	6.31347e-06	0	0	0	3.19553e-06	0	0	0	0	0	1.39002e-06	0	0
F:Sphingomonadaceae	3.95516e-05	2.76955e-05	3.40261e-05	4.73919e-06	1.2369e-05	0	2.10788e-05	3.54148e-05	1.62635e-06	1.30637e-05	4.99269e-06	0	0	1.25705e-05	0	1.48563e-06	0	6.49384e-06	1.3946e-05	0.000150311	2.64055e-05	4.81505e-06	2.48785e-06	0.000127991	1.44808e-06	3.06786e-06	1.30309e-05	3.19553e-06	9.05592e-06	1.20504e-06	8.1756e-05	0.000615682	6.16025e-05	0.000276614	9.83225e-06	3.37873e-05
G:Sphingomonas	3.16413e-05	2.76955e-05	3.40261e-05	4.73919e-06	1.2369e-05	0	2.10788e-05	3.54148e-05	1.62635e-06	1.30637e-05	4.99269e-06	0	0	1.25705e-05	0	1.48563e-06	0	6.49384e-06	1.3946e-05	0.000149245	2.47552e-05	4.81505e-06	1.24393e-06	0.000127991	1.44808e-06	3.06786e-06	1.30309e-05	3.19553e-06	4.52796e-06	1.20504e-06	8.1756e-05	0.00060587	6.16025e-05	0.000272444	9.83225e-06	3.37873e-05
S:Sphingomonas_echinoides	0	4.61591e-06	0	0	0	0	0	1.18049e-06	0	0	0	0	0	0	0	0	0	0	0	6.39621e-06	0	1.60502e-06	0	5.73952e-07	1.44808e-06	0	0	0	0	1.20504e-06	2.81917e-06	9.81167e-06	1.23205e-06	1.39002e-06	0	3.62007e-06
S:Sphingomonas_yabuuchiae	3.16413e-05	1.84636e-05	3.40261e-05	9.47838e-07	1.2369e-05	0	1.50563e-06	2.36099e-06	0	2.37521e-06	4.99269e-06	0	0	8.38033e-07	0	0	0	0	0	3.0915e-05	4.95103e-06	0	0	5.73952e-07	0	0	4.88658e-06	0	1.13199e-06	0	5.63835e-06	6.37758e-05	0	2.91904e-05	2.80921e-06	3.62007e-06
S:Sphingomonas_azotifigens	0	0	0	0	0	0	0	0	0	0	0	0	0	0	0	0	0	0	0	0	0	0	0	0	0	0	4.88658e-06	0	0	0	0	0	0	0	0	0
S:Sphingomonas_wittichii	0	0	0	0	0	0	0	2.36099e-06	0	0	0	0	0	0	0	0	0	0	0	0	0	0	0	0	0	0	0	0	0	0	0	0	0	0	0	0
G:Sphingobium	0	0	0	0	0	0	0	0	0	0	0	0	0	0	0	0	0	0	0	0	0	0	1.24393e-06	0	0	0	0	0	0	0	0	0	0	0	0	0
G:Kaistobacter	0	0	0	0	0	0	0	0	0	0	0	0	0	0	0	0	0	0	0	1.06604e-06	0	0	0	0	0	0	0	0	3.39597e-06	0	0	7.35875e-06	0	2.78004e-06	0	0
G:Novosphingobium	3.95516e-06	0	0	0	0	0	0	0	0	0	0	0	0	0	0	0	0	0	0	0	0	0	0	0	0	0	0	0	1.13199e-06	0	0	0	0	0	0	0
G:Blastomonas	0	0	0	0	0	0	0	0	0	0	0	0	0	0	0	0	0	0	0	0	1.65034e-06	0	0	0	0	0	0	0	0	0	0	0	0	0	0	0
S:Blastomonas_natatoria	0	0	0	0	0	0	0	0	0	0	0	0	0	0	0	0	0	0	0	0	1.65034e-06	0	0	0	0	0	0	0	0	0	0	0	0	0	0	0
O:Rhodobacterales	0	0	5.67102e-06	1.89568e-06	0	8.88824e-07	1.05394e-05	5.90247e-06	0	2.37521e-06	0	0	4.62354e-06	4.94439e-05	9.94158e-07	1.33707e-05	9.34324e-06	4.32923e-06	0	6.39621e-06	3.13566e-05	4.81505e-06	0	2.06623e-05	8.68847e-06	1.53393e-06	1.95463e-05	4.7933e-06	3.39597e-06	0	0	0	1.23205e-06	5.56008e-06	7.72534e-05	4.82676e-06
O:Rhizobiales	0.000545813	0.000572373	0.00146879	5.02354e-05	0.000593714	4.533e-05	0.000453195	0.000814541	0.000567598	0.000523734	0.000778859	4.78846e-06	0	2.84931e-05	3.97663e-06	1.48563e-05	6.64408e-05	2.814e-05	0.000383516	0.00141676	0.000922543	0.000292113	2.48785e-06	0.000318543	4.34424e-06	1.84072e-05	6.51544e-05	9.58659e-06	0.000126783	7.59178e-05	5.63835e-05	0.00013491	0.00120248	0.00872516	0.000348342	0.000504397
F:Methylobacteriaceae	3.95516e-06	4.61591e-06	5.67102e-06	0	0	0	1.50563e-06	0	8.13177e-06	4.75042e-06	9.98537e-06	3.19231e-06	0	7.54229e-06	0	2.97126e-06	1.03814e-06	0	0	2.45188e-05	3.30069e-06	0	0	5.73952e-07	0	0	0	4.7933e-06	1.24519e-05	0	0	0.000103022	7.3923e-06	3.75305e-05	4.21382e-06	0
G:Methylobacterium	3.95516e-06	4.61591e-06	5.67102e-06	0	0	0	1.50563e-06	0	8.13177e-06	4.75042e-06	9.98537e-06	3.19231e-06	0	7.54229e-06	0	2.97126e-06	1.03814e-06	0	0	2.45188e-05	3.30069e-06	0	0	5.73952e-07	0	0	0	4.7933e-06	1.24519e-05	0	0	0.000103022	7.3923e-06	3.75305e-05	4.21382e-06	0
S:Methylobacterium_adhaesivum	0	0	0	0	0	0	0	0	0	0	0	0	0	0	0	0	0	0	0	1.27924e-05	0	0	0	0	0	0	0	0	0	0	0	1.96233e-05	0	0	0	0
S:Methylobacterium_komagatae	0	4.61591e-06	0	0	0	0	0	0	0	0	0	0	0	0	0	0	0	0	0	0	0	0	0	0	0	0	0	0	0	0	0	7.35875e-06	0	1.39002e-06	0	0
S:Methylobacterium_hispanicum	0	0	0	0	0	0	0	0	0	0	0	0	0	0	0	2.97126e-06	0	0	0	0	0	0	0	0	0	0	0	0	0	0	0	0	0	0	0	0
S:Methylobacterium_aquaticum	0	0	0	0	0	0	0	0	0	0	0	0	0	0	0	0	0	0	0	0	0	0	0	5.73952e-07	0	0	0	0	0	0	0	0	0	0	0	0
S:Methylobacterium_fujisawaense	3.95516e-06	0	5.67102e-06	0	0	0	0	0	0	0	0	0	0	0	0	0	1.03814e-06	0	0	0	0	0	0	0	0	0	0	0	0	0	0	4.90583e-06	0	1.39002e-06	0	0
S:Methylobacterium_radiotolerans	0	0	0	0	0	0	0	0	0	1.1876e-06	9.98537e-06	0	0	0	0	0	0	0	0	2.13207e-06	0	0	0	0	0	0	0	0	0	0	0	2.69821e-05	0	1.80703e-05	0	0
F:Rhizobiaceae	0	4.61591e-06	5.67102e-06	0	0	0	0	0	0	0	0	0	0	0	9.94158e-07	0	1.03814e-06	0	0	0	1.65034e-06	0	1.24393e-06	0	0	0	8.1443e-07	0	0	0	0	2.45292e-06	0	0	0	0
G:Agrobacterium	0	0	0	0	0	0	0	0	0	0	0	0	0	0	9.94158e-07	0	0	0	0	0	0	0	0	0	0	0	0	0	0	0	0	2.45292e-06	0	0	0	0
G:Rhizobium	0	0	5.67102e-06	0	0	0	0	0	0	0	0	0	0	0	0	0	1.03814e-06	0	0	0	1.65034e-06	0	1.24393e-06	0	0	0	8.1443e-07	0	0	0	0	0	0	0	0	0
S:Rhizobium_leguminosarum	0	0	0	0	0	0	0	0	0	0	0	0	0	0	0	0	0	0	0	0	0	0	1.24393e-06	0	0	0	0	0	0	0	0	0	0	0	0	0
G:Sinorhizobium	0	4.61591e-06	0	0	0	0	0	0	0	0	0	0	0	0	0	0	0	0	0	0	0	0	0	0	0	0	0	0	0	0	0	0	0	0	0	0
F:Aurantimonadaceae	0	0	0	0	0	0	0	0	0	0	0	0	0	0	0	0	0	0	0	0	1.65034e-06	0	0	0	0	0	0	0	0	0	0	0	0	0	0	0
F:Phyllobacteriaceae	0.000241265	0.00018002	0.00049905	3.69657e-05	0.00025975	4.44412e-05	0.000435128	0.000803916	0.000554587	0.000517796	0.000224671	1.59615e-06	0	1.50846e-05	1.98832e-06	2.97126e-06	2.18009e-05	2.16461e-05	0.000376543	0.00136666	0.000732753	0.000288903	1.24393e-06	2.64018e-05	4.34424e-06	1.68732e-05	2.8505e-05	4.7933e-06	3.39597e-05	7.10976e-05	0	1.47175e-05	0.0011495	0.00865566	0.00033851	0.000494743
G:Mesorhizobium	3.16413e-05	3.69273e-05	0.000102078	0	1.85536e-05	8.88824e-07	0	0	0	1.1876e-06	9.98537e-06	0	0	1.67607e-06	0	0	1.03814e-06	0	0	0	0	0	0	5.16556e-06	0	0	3.25772e-06	0	1.58479e-05	0	0	0	0	0	0	0
G:Phyllobacterium	1.58207e-05	0	0	1.70611e-05	0.00019172	3.99971e-05	0.000433622	0.000802736	0.000554587	0.00051542	0	1.59615e-06	0	1.34085e-05	1.98832e-06	1.48563e-06	0	1.51523e-05	0.000376543	0.00136666	0.000732753	0.000288903	1.24393e-06	3.44371e-06	2.89616e-06	1.68732e-05	1.54742e-05	3.19553e-06	1.58479e-05	7.10976e-05	0	1.47175e-05	0.00114334	0.00865288	0.00033851	0.000494743
F:Methylocystaceae	0	4.61591e-06	0	0	0	0	0	0	0	0	0	0	0	0	0	0	0	0	0	0	0	0	0	0	0	0	0	0	0	0	0	0	0	0	0	0
G:Methylosinus	0	4.61591e-06	0	0	0	0	0	0	0	0	0	0	0	0	0	0	0	0	0	0	0	0	0	0	0	0	0	0	0	0	0	0	0	0	0	0
S:Methylosinus_trichosporium	0	4.61591e-06	0	0	0	0	0	0	0	0	0	0	0	0	0	0	0	0	0	0	0	0	0	0	0	0	0	0	0	0	0	0	0	0	0	0
F:Brucellaceae	0	0	0	0	0	0	0	0	0	0	0	0	0	0	0	0	0	0	0	0	1.65034e-06	0	0	0	0	0	0	0	0	0	0	0	0	1.39002e-06	0	0
G:Pseudochrobactrum	0	0	0	0	0	0	0	0	0	0	0	0	0	0	0	0	0	0	0	0	1.65034e-06	0	0	0	0	0	0	0	0	0	0	0	0	1.39002e-06	0	0
S:Pseudochrobactrum_saccharolyticum	0	0	0	0	0	0	0	0	0	0	0	0	0	0	0	0	0	0	0	0	1.65034e-06	0	0	0	0	0	0	0	0	0	0	0	0	0	0	0
F:Bradyrhizobiaceae	0.000296637	0.000369273	0.000958403	1.23219e-05	0.000333964	8.88824e-07	1.50563e-05	1.06244e-05	4.87906e-06	1.1876e-06	0.000544203	0	0	5.86623e-06	0	8.91377e-06	4.15255e-05	6.49384e-06	6.97301e-06	2.13207e-06	0.000181538	3.21004e-06	0	0.000288698	0	1.53393e-06	3.58349e-05	0	6.45234e-05	4.82018e-06	5.63835e-05	1.47175e-05	2.95692e-05	1.66802e-05	4.21382e-06	9.65352e-06
G:Blastobacter	1.18655e-05	4.61591e-06	2.83551e-05	0	0	8.88824e-07	0	0	0	0	0	0	0	0	0	0	1.03814e-06	0	0	0	0	0	0	1.1479e-06	0	0	0	0	1.13199e-06	0	0	0	0	1.39002e-06	0	0
G:Rhodopseudomonas	0	4.61591e-06	2.26841e-05	0	0	0	0	1.18049e-06	0	0	4.99269e-06	0	0	0	0	0	0	2.16461e-06	0	0	0	0	0	0	0	0	0	0	0	0	0	0	0	0	1.40461e-06	0
G:Afipia	3.95516e-06	0	5.67102e-06	0	0	0	0	0	0	0	4.99269e-06	0	0	0	0	0	0	0	0	0	0	0	0	0	0	0	0	0	1.13199e-05	0	0	0	0	0	0	0
S:Afipia_genosp._1	0	0	0	0	0	0	0	0	0	0	0	0	0	0	0	0	0	0	0	0	0	0	0	0	0	0	0	0	1.13199e-05	0	0	0	0	0	0	0
G:Bradyrhizobium	8.70136e-05	0.00012463	0.000272209	1.23219e-05	0.000235012	0	1.50563e-05	9.44395e-06	3.25271e-06	1.1876e-06	0.000199707	0	0	5.86623e-06	0	8.91377e-06	1.86865e-05	0	6.97301e-06	0	0.000176587	3.21004e-06	0	0.000250243	0	1.53393e-06	1.1402e-05	0	3.05637e-05	1.20504e-06	4.79259e-05	1.22646e-05	2.83372e-05	9.73014e-06	2.80921e-06	8.44683e-06
S:Bradyrhizobium_elkanii	3.55965e-05	5.53909e-05	9.64074e-05	0	0.000204089	0	1.50563e-06	3.54148e-06	1.62635e-06	0	9.98537e-05	0	0	0	0	0	8.3051e-06	0	0	0	0	1.60502e-06	0	7.46137e-06	0	0	4.07215e-06	0	0	0	1.12767e-05	4.90583e-06	1.10885e-05	1.39002e-06	0	2.41338e-06
S:Bradyrhizobium_yuanmingense	0	0	0	0	0	0	0	0	0	0	0	0	0	0	0	0	0	0	0	0	0	0	0	6.88742e-06	0	0	0	0	0	0	0	0	1.23205e-06	0	0	0
G:Nitrobacter	0	0	0	0	0	0	0	0	0	0	0	0	0	0	0	0	0	0	0	0	3.30069e-06	0	0	0	0	0	0	0	0	0	0	0	0	0	0	0
F:Xanthobacteraceae	0	0	0	0	0	0	0	0	0	0	0	0	0	0	0	0	0	0	0	0	0	0	0	1.72185e-06	0	0	0	0	0	0	0	0	6.16025e-06	0	0	0
G:Azorhizobium	0	0	0	0	0	0	0	0	0	0	0	0	0	0	0	0	0	0	0	0	0	0	0	1.72185e-06	0	0	0	0	0	0	0	0	0	0	0	0
G:Xanthobacter	0	0	0	0	0	0	0	0	0	0	0	0	0	0	0	0	0	0	0	0	0	0	0	0	0	0	0	0	0	0	0	0	6.16025e-06	0	0	0
S:Xanthobacter_flavus	0	0	0	0	0	0	0	0	0	0	0	0	0	0	0	0	0	0	0	0	0	0	0	0	0	0	0	0	0	0	0	0	6.16025e-06	0	0	0
F:Hyphomicrobiaceae	0	4.61591e-06	0	0	0	0	1.50563e-06	0	0	0	0	0	0	0	0	0	0	0	0	1.38585e-05	0	0	0	0	0	0	0	0	1.58479e-05	0	0	0	9.8564e-06	1.39002e-05	0	0
G:Rhodomicrobium	0	0	0	0	0	0	0	0	0	0	0	0	0	0	0	0	0	0	0	0	0	0	0	0	0	0	0	0	1.35839e-05	0	0	0	0	0	0	0
G:Rhodoplanes	0	0	0	0	0	0	0	0	0	0	0	0	0	0	0	0	0	0	0	1.38585e-05	0	0	0	0	0	0	0	0	0	0	0	0	9.8564e-06	1.39002e-05	0	0
G:Hyphomicrobium	0	4.61591e-06	0	0	0	0	1.50563e-06	0	0	0	0	0	0	0	0	0	0	0	0	0	0	0	0	0	0	0	0	0	0	0	0	0	0	0	0	0
F:Beijerinckiaceae	0	0	0	0	0	0	0	0	0	0	0	0	0	0	0	0	0	0	0	0	0	0	0	1.1479e-06	0	0	0	0	0	0	0	0	0	0	1.40461e-06	0
O:Rhodospirillales	0	0	0	0	0	0	0	1.18049e-06	0	1.42513e-05	4.99269e-06	1.59615e-06	0	3.85495e-05	0	1.48563e-06	0	0	0	0	1.65034e-06	0	0	5.73952e-07	0	0	0	0	0	0	2.81917e-06	2.45292e-06	0	5.56008e-06	0	0
F:Acetobacteraceae	0	0	0	0	0	0	0	1.18049e-06	0	0	0	1.59615e-06	0	0	0	0	0	0	0	0	0	0	0	5.73952e-07	0	0	0	0	0	0	0	0	0	5.56008e-06	0	0
G:Roseomonas	0	0	0	0	0	0	0	1.18049e-06	0	0	0	0	0	0	0	0	0	0	0	0	0	0	0	5.73952e-07	0	0	0	0	0	0	0	0	0	5.56008e-06	0	0
S:Roseomonas_mucosa	0	0	0	0	0	0	0	0	0	0	0	0	0	0	0	0	0	0	0	0	0	0	0	0	0	0	0	0	0	0	0	0	0	5.56008e-06	0	0
G:Acidocella	0	0	0	0	0	0	0	0	0	0	0	1.59615e-06	0	0	0	0	0	0	0	0	0	0	0	0	0	0	0	0	0	0	0	0	0	0	0	0
F:Rhodospirillaceae	0	0	0	0	0	0	0	0	0	1.42513e-05	4.99269e-06	0	0	3.85495e-05	0	1.48563e-06	0	0	0	0	1.65034e-06	0	0	0	0	0	0	0	0	0	2.81917e-06	2.45292e-06	0	0	0	0
G:Telmatospirillum	0	0	0	0	0	0	0	0	0	0	4.99269e-06	0	0	0	0	1.48563e-06	0	0	0	0	0	0	0	0	0	0	0	0	0	0	0	0	0	0	0	0
G:Magnetospirillum	0	0	0	0	0	0	0	0	0	0	0	0	0	0	0	0	0	0	0	0	1.65034e-06	0	0	0	0	0	0	0	0	0	0	0	0	0	0	0
S:Magnetospirillum_sp.	0	0	0	0	0	0	0	0	0	0	0	0	0	0	0	0	0	0	0	0	1.65034e-06	0	0	0	0	0	0	0	0	0	0	0	0	0	0	0
C:Deltaproteobacteria	0.00012261	1.38477e-05	0.00027788	0.000896654	0.00187391	0.00179809	0.000161103	4.72198e-06	0.000359424	9.38208e-05	0.000404408	0.00498798	0.000658083	0.000812054	0.00093948	0.000286726	0.00412245	0.00443962	0.00459522	0.00794516	0.000983605	0.00454541	5.72206e-05	0.00107272	8.25405e-05	0.000110443	0.000787554	0.000388257	0.00300317	0.000333797	0.00590335	0.000215857	0.000712125	0.000155682	6.18027e-05	1.5687e-05
O:Syntrophobacterales	3.95516e-06	0	0	0	0	0	0	0	0	1.90017e-05	0	0	0	8.38033e-07	0	0	0	0	6.97301e-06	9.59432e-06	0	0	1.24393e-06	0	0	3.06786e-06	0	1.59777e-06	0	0	0	4.90583e-06	1.23205e-06	0	0	0
F:Syntrophobacteraceae	0	0	0	0	0	0	0	0	0	0	0	0	0	0	0	0	0	0	0	0	0	0	0	0	0	0	0	1.59777e-06	0	0	0	0	0	0	0	0
F:Desulfobacteraceae	3.95516e-06	0	0	0	0	0	0	0	0	0	0	0	0	8.38033e-07	0	0	0	0	0	0	0	0	0	0	0	3.06786e-06	0	0	0	0	0	0	0	0	0	0
G:Desulfobacterium	0	0	0	0	0	0	0	0	0	0	0	0	0	8.38033e-07	0	0	0	0	0	0	0	0	0	0	0	0	0	0	0	0	0	0	0	0	0	0
F:Syntrophaceae	0	0	0	0	0	0	0	0	0	1.90017e-05	0	0	0	0	0	0	0	0	6.97301e-06	9.59432e-06	0	0	0	0	0	0	0	0	0	0	0	4.90583e-06	1.23205e-06	0	0	0
G:Syntrophus	0	0	0	0	0	0	0	0	0	1.1876e-05	0	0	0	0	0	0	0	0	0	3.19811e-06	0	0	0	0	0	0	0	0	0	0	0	4.90583e-06	0	0	0	0
S:Syntrophus_sp.	0	0	0	0	0	0	0	0	0	1.1876e-05	0	0	0	0	0	0	0	0	0	3.19811e-06	0	0	0	0	0	0	0	0	0	0	0	4.90583e-06	0	0	0	0
G:Desulfobacca	0	0	0	0	0	0	0	0	0	7.12563e-06	0	0	0	0	0	0	0	0	6.97301e-06	6.39621e-06	0	0	0	0	0	0	0	0	0	0	0	0	1.23205e-06	0	0	0
O:Desulfurellales	0	0	0	9.47838e-07	0	0	0	0	0	0	0	0	0	0	0	0	0	0	0	0	0	0	0	0	0	0	0	0	0	0	0	0	0	0	0	0
F:Desulfurellaceae	0	0	0	9.47838e-07	0	0	0	0	0	0	0	0	0	0	0	0	0	0	0	0	0	0	0	0	0	0	0	0	0	0	0	0	0	0	0	0
G:Desulfurella	0	0	0	9.47838e-07	0	0	0	0	0	0	0	0	0	0	0	0	0	0	0	0	0	0	0	0	0	0	0	0	0	0	0	0	0	0	0	0
O:Desulfovibrionales	0.0001147	9.23182e-06	0.00027788	0.000894759	0.00187391	0.00179809	0.000161103	4.72198e-06	0.000357798	7.36315e-05	0.000399415	0.00498639	0.000658083	0.000810378	0.00093948	0.000286726	0.00412141	0.00443962	0.00458127	0.00792491	0.000983605	0.00454541	5.1001e-05	0.00100958	8.25405e-05	0.000107375	0.000786739	0.000385062	0.00299638	0.000332592	0.00590335	0.000201139	0.000709661	0.000151512	5.75889e-05	1.5687e-05
F:Desulfovibrionaceae	0.0001147	9.23182e-06	0.00027788	0.000894759	0.00187391	0.00179809	0.000161103	4.72198e-06	0.000357798	7.36315e-05	0.000399415	0.00498639	0.000658083	0.000810378	0.00093948	0.000286726	0.00412141	0.00443962	0.00458127	0.00792491	0.000983605	0.00454541	5.1001e-05	0.00100958	8.25405e-05	0.000107375	0.000786739	0.000385062	0.00299638	0.000332592	0.00590335	0.000201139	0.000709661	0.000151512	5.75889e-05	1.5687e-05
G:Desulfovibrio	4.35068e-05	0	0	2.84351e-06	0.00184299	0.00163899	1.50563e-06	3.54148e-06	0	0	0.000199707	0.00434952	6.16472e-06	0.000165092	2.38598e-05	0.000231758	0.00266282	1.08231e-05	0.00452549	0.00767865	5.94124e-05	0.00442985	1.99028e-05	0.000885607	0	0	2.19896e-05	1.59777e-06	0.00290582	4.82018e-05	0.00533669	0.000196233	2.4641e-06	0	1.40461e-06	3.62007e-06
S:D168	3.95516e-06	0	0	9.47838e-07	0.0017997	0.00105415	0	0	0	0	4.99269e-06	1.59615e-06	0	3.35213e-06	2.98247e-06	2.97126e-06	1.03814e-06	8.65846e-06	0	0	5.61117e-05	0.00442664	0	5.73952e-07	0	0	1.22164e-05	0	1.13199e-06	4.69967e-05	0	0	0	0	1.40461e-06	0
S:Desulfovibrio_desulfuricans	0	0	0	0	0	0	0	0	0	0	0	1.27692e-05	0	3.35213e-06	0	1.48563e-06	7.26697e-06	0	0	1.38585e-05	0	0	0	2.29581e-06	0	0	8.95873e-06	1.59777e-06	9.05592e-05	0	0	0	1.23205e-06	0	0	0
S:Desulfovibrio_mexicanus	0	0	0	0	0	0	0	0	0	0	0	0	0	0	0	0	0	0	0	0	0	0	0	0	0	0	0	0	0	0	0	0	0	0	0	1.20669e-06
G:Bilophila	7.1193e-05	9.23182e-06	0.00027788	0.000891915	3.09226e-05	0.000140434	0.000159597	0	0.000357798	5.34422e-05	0.000189722	0.000632077	0.000605683	0.000644447	0.00091562	5.49682e-05	0.00135789	0.00442447	4.88111e-05	0.000168434	0.000924193	0.000104326	3.10982e-05	0.000123974	8.25405e-05	0.000104307	0.00076475	0.000370682	7.24474e-05	6.86875e-05	0.000563835	4.90583e-06	0.000704733	0.000148732	5.61843e-05	1.20669e-05
S:Bilophila_wadsworthia	7.1193e-05	9.23182e-06	0.00027788	0.000891915	3.09226e-05	0.000140434	0.000159597	0	0.000357798	5.34422e-05	0.000189722	0.000632077	0.000605683	0.000644447	0.00091562	5.49682e-05	0.00135789	0.00442447	4.88111e-05	0.000168434	0.000922543	0.000104326	3.10982e-05	0.000123974	8.25405e-05	0.000104307	0.00076475	0.000370682	7.24474e-05	6.86875e-05	0.000563835	4.90583e-06	0.000704733	0.000148732	5.61843e-05	1.20669e-05
G:LE30	0	0	0	0	0	1.86653e-05	0	1.18049e-06	0	2.01893e-05	9.98537e-06	1.59615e-06	4.62354e-05	8.38033e-07	0	0	0.000100699	4.32923e-06	0	7.78206e-05	0	1.12351e-05	0	0	0	3.06786e-06	0	1.27821e-05	1.81118e-05	0.000215703	0	0	2.4641e-06	2.78004e-06	0	0
O:Desulfuromonadales	0	0	0	0	0	0	0	0	0	1.1876e-06	0	0	0	0	0	0	0	0	0	0	0	0	0	0	0	0	0	0	0	1.20504e-06	0	0	0	0	0	0
F:Geobacteraceae	0	0	0	0	0	0	0	0	0	1.1876e-06	0	0	0	0	0	0	0	0	0	0	0	0	0	0	0	0	0	0	0	0	0	0	0	0	0	0
G:Geobacter	0	0	0	0	0	0	0	0	0	1.1876e-06	0	0	0	0	0	0	0	0	0	0	0	0	0	0	0	0	0	0	0	0	0	0	0	0	0	0
S:Geobacter_lovleyi	0	0	0	0	0	0	0	0	0	1.1876e-06	0	0	0	0	0	0	0	0	0	0	0	0	0	0	0	0	0	0	0	0	0	0	0	0	0	0
F:Desulfuromonadaceae	0	0	0	0	0	0	0	0	0	0	0	0	0	0	0	0	0	0	0	0	0	0	0	0	0	0	0	0	0	1.20504e-06	0	0	0	0	0	0
G:Desulfuromonas	0	0	0	0	0	0	0	0	0	0	0	0	0	0	0	0	0	0	0	0	0	0	0	0	0	0	0	0	0	1.20504e-06	0	0	0	0	0	0
O:Myxococcales	0	0	0	0	0	0	0	0	0	0	0	0	0	0	0	0	0	0	0	0	0	0	2.48785e-06	6.31347e-05	0	0	0	0	6.79194e-06	0	0	7.35875e-06	0	0	2.80921e-06	0
O:Desulfobacterales	0	0	0	9.47838e-07	0	0	0	0	1.62635e-06	0	4.99269e-06	0	0	0	0	0	0	0	6.97301e-06	8.52828e-06	0	0	0	0	0	0	0	0	0	0	0	0	0	0	0	0
F:Desulfobulbaceae	0	0	0	0	0	0	0	0	0	0	4.99269e-06	0	0	0	0	0	0	0	0	8.52828e-06	0	0	0	0	0	0	0	0	0	0	0	0	0	0	0	0
O:Bdellovibrionales	3.95516e-06	0	0	0	0	0	0	0	0	0	0	0	0	0	0	0	1.03814e-06	0	0	0	0	0	1.24393e-06	0	0	0	0	0	0	0	0	0	1.23205e-06	0	0	0
F:Bacteriovoracaceae	0	0	0	0	0	0	0	0	0	0	0	0	0	0	0	0	1.03814e-06	0	0	0	0	0	1.24393e-06	0	0	0	0	0	0	0	0	0	0	0	0	0
G:Bacteriovorax	0	0	0	0	0	0	0	0	0	0	0	0	0	0	0	0	1.03814e-06	0	0	0	0	0	1.24393e-06	0	0	0	0	0	0	0	0	0	0	0	0	0
F:Bdellovibrionaceae	3.95516e-06	0	0	0	0	0	0	0	0	0	0	0	0	0	0	0	0	0	0	0	0	0	0	0	0	0	0	0	0	0	0	0	1.23205e-06	0	0	0
G:Bdellovibrio	3.95516e-06	0	0	0	0	0	0	0	0	0	0	0	0	0	0	0	0	0	0	0	0	0	0	0	0	0	0	0	0	0	0	0	1.23205e-06	0	0	0
O:MIZ46	0	4.61591e-06	0	0	0	0	0	0	0	0	0	0	0	0	0	0	0	0	0	2.13207e-06	0	0	0	0	0	0	8.1443e-07	0	0	0	0	2.45292e-06	0	4.17006e-06	0	0
C:Gammaproteobacteria	0.00615819	0.00680847	0.00686194	0.0104243	0.0083491	0.0427018	0.01256	0.00158658	0.00350479	0.00547723	0.00257123	0.0509684	0.0072235	0.0135853	0.00213545	0.00581178	0.10914	0.0111413	0.0976083	0.017338	0.00847287	0.00979542	0.00515981	0.0242173	0.00389099	0.022943	0.128734	0.00240624	0.0105909	0.0107839	0.0227986	0.0199618	0.0230061	0.0466254	0.644653	0.692769
O:Enterobacteriales	0.000636781	0.000198484	2.83551e-05	0.00673628	0.00608557	0.0421036	0.0072707	0.000776765	0.0023696	0.00448321	0.000299561	0.05048	0.00303612	0.00943038	0.000472225	0.00290589	0.105413	0.00976891	0.0956419	0.00955168	0.00611783	0.00852586	0.00472692	0.00511907	0.00185789	0.0208584	0.124837	0.00118394	0.00691306	0.00455386	0.0207266	0.00221744	0.0185707	0.0386843	0.643809	0.692252
F:Enterobacteriaceae	0.000636781	0.000198484	2.83551e-05	0.00673628	0.00608557	0.0421036	0.0072707	0.000776765	0.0023696	0.00448321	0.000299561	0.05048	0.00303612	0.00943038	0.000472225	0.00290589	0.105413	0.00976891	0.0956419	0.00955168	0.00611783	0.00852586	0.00472692	0.00511907	0.00185789	0.0208584	0.124837	0.00118394	0.00691306	0.00455386	0.0207266	0.00221744	0.0185707	0.0386843	0.643809	0.692252
G:Yersinia	0	0	0	0	0	0	0	0	0	0	0	0	0	0	0	0	0	0	0	0	0	0	0	0	0	0	8.1443e-07	0	0	0	0	0	0	0	0	0
G:Pantoea	0	0	0	0	0	1.77765e-06	0	0	0	2.37521e-06	0	0	1.54118e-06	0	9.94158e-07	0	1.03814e-06	2.16461e-06	0	0	0	1.60502e-06	0	5.73952e-07	0	0	8.95873e-06	0	0	8.43531e-06	0	2.45292e-06	0	1.39002e-06	2.38783e-05	1.08602e-05
S:Pantoea_oleae	0	0	0	0	0	8.88824e-07	0	0	0	0	0	0	0	0	0	0	0	0	0	0	0	0	0	0	0	0	8.1443e-07	0	0	0	0	0	0	0	0	1.20669e-06
S:Pantoea_ananatis	0	0	0	0	0	8.88824e-07	0	0	0	2.37521e-06	0	0	1.54118e-06	0	0	0	1.03814e-06	0	0	0	0	0	0	0	0	0	0	0	0	0	0	0	0	1.39002e-06	1.54507e-05	7.24014e-06
G:Raoultella	0.000166117	0	0	0.00457616	2.47381e-05	2.66647e-06	0	2.36099e-06	4.22852e-05	2.37521e-06	0	9.57692e-06	0	1.67607e-06	3.97663e-06	0	6.22883e-06	8.65846e-06	0.000104595	1.06604e-06	3.30069e-06	1.60502e-06	1.24393e-06	2.29581e-06	0.000120191	3.98822e-05	0.000131938	1.59777e-06	2.26398e-06	0.00234863	0.000527185	0	0.000757711	0.000827062	0.00659744	1.44803e-05
S:Raoultella_terrigena	0	0	0	0	0	0	0	0	0	0	0	0	0	0	0	0	0	0	0	0	0	0	0	0	0	0	8.1443e-07	0	0	0	0	0	0	0	0	0
S:Raoultella_ornithinolytica	0	0	0	0	0	0	0	0	0	1.1876e-06	0	0	0	0	0	0	0	4.32923e-06	6.97301e-06	0	0	0	0	0	0	1.53393e-06	7.89997e-05	1.59777e-06	0	8.67632e-05	0	0	6.40666e-05	8.20112e-05	0.000110964	1.20669e-06
G:Enterobacter	3.95516e-06	4.61591e-06	0	0	3.71071e-05	6.22177e-06	0	5.90247e-06	0	1.1876e-06	0	1.59615e-05	3.08236e-06	8.29652e-05	0	0	4.15255e-06	1.73169e-05	0.00170142	4.47735e-05	0	0.000192602	2.73664e-05	5.73952e-07	7.2404e-06	1.99411e-05	7.98141e-05	0	0	0	0.000217076	2.20762e-05	2.09449e-05	2.36303e-05	0.00017698	0.000142389
S:Enterobacter_hormaechei	3.95516e-06	4.61591e-06	0	0	3.71071e-05	6.22177e-06	0	5.90247e-06	0	1.1876e-06	0	1.59615e-05	3.08236e-06	8.29652e-05	0	0	4.15255e-06	1.29877e-05	0.00170142	4.47735e-05	0	0.000192602	2.73664e-05	5.73952e-07	7.2404e-06	1.99411e-05	7.89997e-05	0	0	0	0.000217076	2.20762e-05	2.09449e-05	2.36303e-05	0.000175576	0.000141183
S:Enterobacter_sp._638	0	0	0	0	0	0	0	0	0	0	0	0	0	0	0	0	0	0	0	0	0	0	0	0	0	0	0	0	0	0	0	0	0	0	1.40461e-06	0
S:Enterobacter_cowanii	0	0	0	0	0	0	0	0	0	0	0	0	0	0	0	0	0	4.32923e-06	0	0	0	0	0	0	0	0	8.1443e-07	0	0	0	0	0	0	0	0	1.20669e-06
G:Kluyvera	0	0	0	0	0	0	0	0	0	0	0	0	0	0	0	0	0	0	0	0	0	0	0	0	0	0	0	0	0	0	0	0	2.4641e-06	0	0	0
S:Kluyvera_intermedia	0	0	0	0	0	0	0	0	0	0	0	0	0	0	0	0	0	0	0	0	0	0	0	0	0	0	0	0	0	0	0	0	2.4641e-06	0	0	0
G:Serratia	0	0	0	4.45484e-05	0	6.22177e-06	0	0	1.62635e-06	1.1876e-06	0	4.78846e-06	0	2.5141e-06	0	0	9.34324e-06	0	1.3946e-05	0	4.95103e-06	6.42007e-06	3.73178e-06	4.01766e-06	5.79232e-06	1.22714e-05	3.99071e-05	0	2.26398e-06	8.0738e-05	0.00013532	2.45292e-06	3.57295e-05	1.25102e-05	0.000269685	5.0681e-05
S:Serratia_marcescens	0	0	0	4.73919e-06	0	6.22177e-06	0	0	1.62635e-06	1.1876e-06	0	4.78846e-06	0	2.5141e-06	0	0	9.34324e-06	0	6.97301e-06	0	4.95103e-06	6.42007e-06	3.73178e-06	4.01766e-06	2.89616e-06	7.66965e-06	3.82782e-05	0	2.26398e-06	1.20504e-06	5.63835e-06	2.45292e-06	2.95692e-05	1.25102e-05	0.000266875	5.0681e-05
G:Leclercia	0	0	0	0	0	0	0	0	0	0	0	0	1.54118e-06	0	0	0	0	0	6.97301e-06	0	0	3.21004e-06	0	0	0	1.53393e-06	1.1402e-05	0	0	0	0	0	1.23205e-06	0	0.000205073	6.03345e-06
G:Ewingella	0	0	0	1.89568e-06	0	0	0	0	0	0	0	0	0	0	0	0	0	0	0	0	0	0	0	0	0	0	0	0	0	1.20504e-06	0	0	0	0	0	0
G:Salmonella	0	0	0	0	0	0	0	0	1.62635e-06	0	0	0	9.24707e-06	1.59226e-05	1.98832e-06	0	2.07628e-06	1.94815e-05	0.000216163	2.13207e-06	0	3.21004e-06	1.24393e-06	1.72185e-06	0	3.06786e-06	1.46597e-05	0	1.13199e-06	1.20504e-06	2.81917e-06	0	4.805e-05	5.56008e-06	9.41087e-05	1.08602e-05
S:Salmonella_enterica	0	0	0	0	0	0	0	0	0	0	0	0	3.08236e-06	1.67607e-06	0	0	0	4.32923e-06	4.88111e-05	0	0	0	0	5.73952e-07	0	0	3.25772e-06	0	0	0	2.81917e-06	0	4.9282e-06	1.39002e-06	1.12369e-05	3.62007e-06
G:Plesiomonas	0	0	0	2.18003e-05	0	0	0	0	0	0	9.98537e-06	0	0	8.38033e-07	0	0	2.07628e-06	0	0	0	0	0	0	0	0	0	8.1443e-06	0	0	6.02522e-06	0	0	0	1.39002e-06	5.61843e-06	3.62007e-06
S:Plesiomonas_shigelloides	0	0	0	2.18003e-05	0	0	0	0	0	0	9.98537e-06	0	0	8.38033e-07	0	0	2.07628e-06	0	0	0	0	0	0	0	0	0	8.1443e-06	0	0	6.02522e-06	0	0	0	1.39002e-06	5.61843e-06	3.62007e-06
G:Photorhabdus	0	0	0	0	0	0	0	0	0	0	0	0	0	0	0	0	0	0	0	0	0	0	0	0	0	0	0	0	0	0	0	0	0	0	0	1.20669e-06
S:Photorhabdus_temperata	0	0	0	0	0	0	0	0	0	0	0	0	0	0	0	0	0	0	0	0	0	0	0	0	0	0	0	0	0	0	0	0	0	0	0	1.20669e-06
G:Edwardsiella	0	0	0	0	0	0	0	0	0	0	0	0	0	0	0	0	0	0	1.3946e-05	0	0	0	0	0	0	0	8.1443e-07	0	0	0	0	0	0	0	1.40461e-06	0
S:Edwardsiella_tarda	0	0	0	0	0	0	0	0	0	0	0	0	0	0	0	0	0	0	1.3946e-05	0	0	0	0	0	0	0	0	0	0	0	0	0	0	0	0	0
G:Morganella	0	0	0	7.10878e-05	0	0	0.000124967	0	0	1.1876e-06	0	0	0	0	0	0	0	0	6.97301e-06	1.27924e-05	0	0	0	0	0	0	0	0	0	0	0	0	2.71051e-05	7.92312e-05	0	1.20669e-06
S:Morganella_psychrotolerans	0	0	0	1.13741e-05	0	0	0	0	0	0	0	0	0	0	0	0	0	0	0	0	0	0	0	0	0	0	0	0	0	0	0	0	2.4641e-06	0	0	0
S:Morganella_morganii	0	0	0	5.97138e-05	0	0	0.000124967	0	0	1.1876e-06	0	0	0	0	0	0	0	0	6.97301e-06	1.27924e-05	0	0	0	0	0	0	0	0	0	0	0	0	2.4641e-05	7.78411e-05	0	1.20669e-06
G:Erwinia	0	0	0	0	0	8.88824e-07	0	0	1.62635e-06	1.1876e-06	0	1.59615e-06	6.16472e-06	0	0	0	6.22883e-06	2.38108e-05	0	1.06604e-06	1.65034e-06	1.60502e-06	1.24393e-06	5.73952e-07	0	0	7.32987e-06	1.59777e-06	1.13199e-06	0	0	0	2.83372e-05	0	1.96645e-05	9.65352e-06
S:Erwinia_tasmaniensis	0	0	0	0	0	0	0	0	0	0	0	0	1.54118e-06	0	0	0	0	2.16461e-06	0	0	0	0	0	0	0	0	0	0	0	0	0	0	1.97128e-05	0	0	0
S:Erwinia_rhapontici	0	0	0	0	0	0	0	0	0	0	0	0	0	0	0	0	0	0	0	0	0	0	0	0	0	0	0	0	0	0	0	0	1.23205e-06	0	0	0
S:Erwinia_toletana	0	0	0	0	0	0	0	0	1.62635e-06	0	0	0	0	0	0	0	0	0	0	0	0	0	0	0	0	0	0	1.59777e-06	0	0	0	0	0	0	0	1.20669e-06
G:Klebsiella	0	0	0	6.63486e-06	0	7.99942e-06	0	0	3.25271e-06	3.56281e-06	0	0	0.000123294	8.38033e-06	1.98832e-06	2.97126e-06	0	0.000919961	6.97301e-06	2.13207e-06	0	8.02509e-06	2.48785e-06	5.56733e-05	4.34424e-06	1.84072e-05	0.000109948	1.59777e-06	4.52796e-06	8.43531e-06	0	0	0.000141686	9.45214e-05	0.00235131	3.62007e-06
S:Klebsiella_oxytoca	0	0	0	4.73919e-06	0	7.99942e-06	0	0	1.62635e-06	3.56281e-06	0	0	0.000115588	8.38033e-06	0	2.97126e-06	0	0.000753286	6.97301e-06	2.13207e-06	0	1.60502e-06	2.48785e-06	5.50994e-05	4.34424e-06	1.84072e-05	5.61957e-05	1.59777e-06	4.52796e-06	1.20504e-06	0	0	3.69615e-06	8.34012e-06	0.00220242	0
S:Klebsiella_variicola	0	0	0	0	0	0	0	0	0	0	0	0	0	0	0	0	0	8.65846e-06	0	0	0	0	0	0	0	0	0	0	0	0	0	0	1.23205e-06	0	0	0
G:Escherichia	1.58207e-05	4.61591e-06	5.67102e-06	2.84351e-06	0.000197905	0.000213318	4.21577e-05	3.30538e-05	4.87906e-05	0.000140137	2.49634e-05	0.000309654	1.54118e-06	0.000335213	0.000228656	5.1997e-05	0.000389302	1.08231e-05	0.00539014	9.70092e-05	2.31048e-05	0.000101116	8.95627e-05	2.29581e-05	7.2404e-06	0.000302184	0.000566843	6.39106e-06	5.88635e-05	6.02522e-06	0.00034112	0.000323785	2.21769e-05	7.64511e-05	0.00874087	0.0639172
S:Citrobacter_koseri	0	0	0	0	0	7.99942e-06	1.05394e-05	1.18049e-06	3.25271e-05	0.000103322	0	1.59615e-06	0	0	0.00022468	3.26838e-05	2.07628e-06	0	1.3946e-05	1.06604e-05	0	1.92602e-05	1.24393e-06	5.73952e-07	0	3.06786e-06	1.05876e-05	0	2.26398e-06	0	0	0	1.72487e-05	6.9501e-06	4.35428e-05	3.13739e-05
S:Escherichia_fergusonii	0	0	0	0	0	0	0	0	0	0	0	0	0	0	0	0	0	0	5.57841e-05	3.0915e-05	0	0	0	0	0	0	1.38453e-05	0	0	0	3.66492e-05	0	0	0	1.40461e-06	1.20669e-06
S:Escherichia_albertii	7.91033e-06	0	0	0	6.18452e-06	2.66647e-06	0	0	0	0	0	3.19231e-06	0	8.38033e-07	0	0	1.03814e-06	0	2.0919e-05	2.13207e-06	0	1.60502e-06	1.24393e-06	0	0	0	3.25772e-06	0	0	0	2.81917e-06	0	0	1.39002e-06	5.61843e-06	2.77539e-05
G:Trabulsiella	3.95516e-06	0	0	0	6.80297e-05	0	0	0	0	2.37521e-06	0	1.59615e-06	1.54118e-06	6.53665e-05	0	0	0	0	0.000167352	1.06604e-06	0	0	1.36832e-05	0	5.79232e-06	4.60179e-05	4.96802e-05	0	0	2.41009e-06	1.12767e-05	2.45292e-06	1.84808e-05	8.34012e-06	0.000126415	5.18877e-05
S:Citrobacter_farmeri	0	0	0	0	0	0	0	0	0	0	0	1.59615e-06	1.54118e-06	0	0	0	0	0	2.78921e-05	0	0	0	0	0	0	0	8.95873e-06	0	0	2.41009e-06	0	2.45292e-06	1.23205e-05	2.78004e-06	4.6352e-05	4.82676e-06
S:Citrobacter_rodentium	0	0	0	0	0	0	0	0	0	0	0	0	0	0	0	0	0	0	0	0	0	0	0	0	0	0	0	0	0	0	0	0	0	0	1.40461e-06	1.20669e-06
S:Kluyvera_ascorbata	0	0	0	0	0	0	0	0	0	0	0	0	0	0	0	0	0	0	6.27571e-05	0	0	0	0	0	0	0	0	0	0	0	0	0	0	0	0	0
G:Brenneria	0	0	0	0	0	0	0	0	0	0	0	0	0	0	0	1.48563e-06	0	0	0	0	0	0	0	0	0	0	0	0	0	0	0	0	0	0	0	0
S:Brenneria_quercina	0	0	0	0	0	0	0	0	0	0	0	0	0	0	0	1.48563e-06	0	0	0	0	0	0	0	0	0	0	0	0	0	0	0	0	0	0	0	0
G:Dickeya	0	0	0	0	0	1.77765e-06	0	0	0	0	0	0	0	1.67607e-06	0	0	0	0	0	0	0	0	0	0	4.34424e-06	9.20358e-06	0	0	0	0	2.81917e-06	0	0	0	0	0
G:Cronobacter	0	0	0	0	6.18452e-06	7.99942e-06	0	0	0	2.37521e-06	0	1.11731e-05	0	5.86623e-06	0	1.48563e-06	1.66102e-05	6.49384e-06	2.78921e-05	2.13207e-06	3.30069e-06	0	1.24393e-06	2.29581e-06	0	4.60179e-06	0.000197906	0	3.39597e-06	1.20504e-06	5.63835e-06	0	3.69615e-06	4.17006e-06	0.000182599	6.39546e-05
G:Rahnella	2.3731e-05	0	0	3.22265e-05	0	0	0	0	0	0	0	0	0	0	0	0	0	0	0	0	0	0	0	5.73952e-07	2.89616e-06	1.53393e-06	0	0	0	3.61513e-06	2.25534e-05	0	0	0	0	0
G:Proteus	0	0	0	4.17049e-05	0	1.42212e-05	9.93717e-05	1.18049e-06	2.11426e-05	0.000122323	0	4.46923e-05	0	0.000142466	3.97663e-06	7.42814e-06	1.03814e-06	2.814e-05	1.3946e-05	1.17264e-05	3.13566e-05	0.000152477	3.73178e-06	0.000114216	3.33058e-05	3.83483e-05	2.76906e-05	1.59777e-05	3.28277e-05	3.61513e-05	0	0	6.16025e-06	1.80703e-05	9.83225e-06	1.08602e-05
S:Proteus_vulgaris	0	0	0	0	0	0	0	0	0	0	0	1.59615e-06	0	0	0	0	0	0	0	0	0	1.60502e-06	0	0	0	0	0	0	0	2.41009e-06	0	0	0	0	0	0
S:Proteus_mirabilis	0	0	0	3.88613e-05	0	1.24435e-05	9.78661e-05	1.18049e-06	2.11426e-05	0.000122323	0	1.59615e-06	0	0.000139951	3.97663e-06	7.42814e-06	1.03814e-06	2.814e-05	1.3946e-05	1.17264e-05	3.13566e-05	0.000147662	3.73178e-06	0.000114216	3.18577e-05	3.68143e-05	2.60618e-05	1.59777e-05	3.28277e-05	2.28958e-05	0	0	6.16025e-06	1.80703e-05	8.42764e-06	1.08602e-05
G:Citrobacter	3.95516e-06	4.61591e-06	0	0	0.000253565	1.06659e-05	4.5169e-06	8.02736e-05	8.13177e-06	4.27538e-05	0	1.59615e-06	7.70589e-06	0	9.94158e-07	0	1.03814e-06	6.49384e-06	0.0449062	1.38585e-05	0	3.69154e-05	1.24393e-06	5.73952e-07	0	6.13572e-05	0.000698781	0.000110246	9.05592e-06	0.000174731	1.97342e-05	0.000147175	4.31218e-05	0.000525428	0.000467734	9.65352e-06
G:Pectobacterium	0	0	0	0	0	0	0	0	0	0	0	0	0	0	0	0	0	0	0	0	0	0	0	0	0	0	8.1443e-07	0	0	0	0	0	0	0	0	1.20669e-06
S:Pectobacterium_wasabiae	0	0	0	0	0	0	0	0	0	0	0	0	0	0	0	0	0	0	0	0	0	0	0	0	0	0	8.1443e-07	0	0	0	0	0	0	0	0	1.20669e-06
G:Shigella	0	0	0	1.89568e-06	0	9.86595e-05	1.80676e-05	0	4.87906e-06	2.01893e-05	0	0.0001245	1.54118e-06	1.34085e-05	9.94158e-07	1.03994e-05	0.000219047	4.32923e-06	2.78921e-05	1.81226e-05	1.98041e-05	1.28401e-05	1.24393e-05	6.88742e-06	4.34424e-06	2.45429e-05	0.000326586	6.39106e-06	1.01879e-05	1.20504e-06	2.81917e-06	0	2.4641e-06	1.94603e-05	0.000796412	0.000644373
S:Shigella_dysenteriae	0	0	0	1.89568e-06	0	5.59959e-05	9.03379e-06	0	4.87906e-06	1.30637e-05	0	8.3e-05	1.54118e-06	1.08944e-05	0	8.91377e-06	0.000123538	2.16461e-06	2.0919e-05	7.46225e-06	9.90207e-06	6.42007e-06	6.21963e-06	3.44371e-06	0	1.84072e-05	0.000211752	6.39106e-06	4.52796e-06	0	0	0	2.4641e-06	6.9501e-06	0.00037503	0.000277539
S:Shigella_flexneri	0	0	0	0	0	3.91083e-05	7.52816e-06	0	0	5.93802e-06	0	3.67115e-05	0	1.67607e-06	9.94158e-07	1.48563e-06	8.51273e-05	0	0	5.33018e-06	8.25172e-06	6.42007e-06	3.73178e-06	3.44371e-06	4.34424e-06	4.60179e-06	0.000105061	0	5.65995e-06	0	0	0	0	8.34012e-06	0.000363793	0.000290812
G:Cedecea	0	0	0	0	0	0	0	0	0	0	0	0	0	0	0	0	0	0	0	0	0	0	0	0	0	0	0	0	0	0	0	0	0	0	4.21382e-06	0
G:Providencia	0	0	0	0	6.18452e-06	0	0	0	0	0	0	1.59615e-06	0	8.38033e-07	0	0	2.07628e-06	0	1.3946e-05	2.13207e-06	0	0	0	0	0	0	0	0	0	0	0	0	0	0	0	0
S:Providencia_stuartii	0	0	0	0	0	0	0	0	0	0	0	0	0	0	0	0	2.07628e-06	0	1.3946e-05	2.13207e-06	0	0	0	0	0	0	0	0	0	0	0	0	0	0	0	0
O:Pseudomonadales	1.58207e-05	2.30796e-05	5.67102e-06	3.60178e-05	6.18452e-06	8.88824e-07	2.25845e-05	1.18049e-05	6.66805e-05	2.13769e-05	3.49488e-05	7.98077e-06	0	0.00010224	2.98247e-06	4.45688e-06	5.19069e-06	4.32923e-06	1.3946e-05	8.10187e-05	1.15524e-05	3.21004e-06	4.97571e-06	0.000235894	4.48905e-05	3.06786e-05	5.70101e-06	3.19553e-06	2.03758e-05	8.43531e-06	1.12767e-05	0.000137363	1.35526e-05	7.92312e-05	2.10691e-05	2.65472e-05
F:Moraxellaceae	7.91033e-06	1.38477e-05	5.67102e-06	1.99046e-05	6.18452e-06	8.88824e-07	1.50563e-06	9.44395e-06	2.7648e-05	2.13769e-05	0	0	0	9.05075e-05	1.98832e-06	2.97126e-06	3.11441e-06	4.32923e-06	1.3946e-05	7.14244e-05	6.60138e-06	0	1.24393e-06	0.000224989	8.68847e-06	2.60768e-05	4.07215e-06	3.19553e-06	1.69799e-05	8.43531e-06	8.45752e-06	7.84933e-05	8.62435e-06	2.36303e-05	9.83225e-06	2.17204e-05
G:Enhydrobacter	3.95516e-06	0	0	0	0	0	0	0	0	0	0	0	0	0	0	0	0	0	0	0	0	0	0	0	0	0	0	0	0	0	0	0	0	0	0	0
G:Acinetobacter	0	0	5.67102e-06	0	0	8.88824e-07	1.50563e-06	1.18049e-06	1.78899e-05	1.66265e-05	0	0	0	8.96695e-05	1.98832e-06	1.48563e-06	1.03814e-06	4.32923e-06	1.3946e-05	1.91886e-05	1.65034e-06	0	1.24393e-06	0	2.89616e-06	6.13572e-06	0	3.19553e-06	1.24519e-05	0	8.45752e-06	7.11346e-05	8.62435e-06	9.73014e-06	2.80921e-06	1.20669e-06
S:Acinetobacter_johnsonii	0	0	0	0	0	8.88824e-07	0	0	1.62635e-05	1.1876e-06	0	0	0	0	0	1.48563e-06	0	4.32923e-06	1.3946e-05	2.13207e-06	0	0	1.24393e-06	0	0	0	0	0	3.39597e-06	0	2.81917e-06	3.43408e-05	3.69615e-06	4.17006e-06	2.80921e-06	0
S:Acinetobacter_lwoffii	0	0	0	0	0	0	0	0	1.62635e-06	0	0	0	0	2.76551e-05	0	0	0	0	0	6.39621e-06	1.65034e-06	0	0	0	0	0	0	0	2.26398e-06	0	0	9.81167e-06	0	0	0	0
S:Acinetobacter_haemolyticus	0	0	0	0	0	0	0	0	0	0	0	0	0	0	0	0	0	0	0	0	0	0	0	0	0	0	0	0	0	0	0	7.35875e-06	0	0	0	0
G:Psychrobacter	0	0	0	0	0	0	0	0	0	0	0	0	0	0	0	0	0	0	0	0	0	0	0	0.000190552	0	0	8.1443e-07	0	0	7.23027e-06	0	0	0	0	0	0
S:Psychrobacter_celer	0	0	0	0	0	0	0	0	0	0	0	0	0	0	0	0	0	0	0	0	0	0	0	0.000168168	0	0	0	0	0	0	0	0	0	0	0	0
S:Psychrobacter_pacificensis	0	0	0	0	0	0	0	0	0	0	0	0	0	0	0	0	0	0	0	0	0	0	0	5.73952e-07	0	0	0	0	0	0	0	0	0	0	0	0
F:Pseudomonadaceae	7.91033e-06	9.23182e-06	0	1.61132e-05	0	0	2.10788e-05	2.36099e-06	3.90325e-05	0	3.49488e-05	7.98077e-06	0	1.17325e-05	9.94158e-07	1.48563e-06	2.07628e-06	0	0	9.59432e-06	4.95103e-06	3.21004e-06	3.73178e-06	1.09051e-05	3.6202e-05	4.60179e-06	1.62886e-06	0	3.39597e-06	0	2.81917e-06	5.887e-05	4.9282e-06	5.56008e-05	1.12369e-05	4.82676e-06
G:Pseudomonas	3.95516e-06	4.61591e-06	0	1.61132e-05	0	0	2.10788e-05	2.36099e-06	3.90325e-05	0	0	7.98077e-06	0	1.17325e-05	9.94158e-07	1.48563e-06	2.07628e-06	0	0	7.46225e-06	4.95103e-06	3.21004e-06	3.73178e-06	1.09051e-05	3.6202e-05	4.60179e-06	1.62886e-06	0	3.39597e-06	0	0	5.887e-05	4.9282e-06	5.42108e-05	0	2.41338e-06
S:Pseudomonas_mandelii	0	0	0	0	0	0	0	0	0	0	0	0	0	0	0	0	0	0	0	1.06604e-06	0	0	0	0	0	0	0	0	0	0	0	0	0	1.39002e-06	0	0
S:Pseudomonas_viridiflava	0	0	0	0	0	0	0	0	0	0	0	1.59615e-06	0	0	0	0	0	0	0	0	0	0	0	0	0	0	0	0	0	0	0	0	0	0	0	0
S:Pseudomonas_fragi	0	0	0	9.47838e-07	0	0	0	0	1.62635e-06	0	0	0	0	1.67607e-06	0	0	0	0	0	0	0	0	0	0	0	0	0	0	0	0	0	0	0	1.80703e-05	0	0
S:Pseudomonas_oleovorans	0	0	0	0	0	0	0	0	0	0	0	0	0	0	0	0	0	0	0	1.06604e-06	0	0	0	0	1.73769e-05	0	0	0	0	0	0	0	0	4.17006e-06	0	0
S:Pseudomonas_alcaligenes	0	0	0	0	0	0	0	0	0	0	0	0	0	0	0	0	0	0	0	0	0	0	0	0	0	0	0	0	0	0	0	1.22646e-05	0	0	0	0
G:Azotobacter	0	0	0	0	0	0	0	0	0	0	0	0	0	0	0	0	0	0	0	0	0	0	0	0	0	0	0	0	0	0	2.81917e-06	0	0	0	0	0
O:Xanthomonadales	0	0	5.67102e-06	0	1.85536e-05	4.44412e-06	0	0	1.62635e-06	2.37521e-06	0	0	9.24707e-06	0	0	4.45688e-06	0	0	6.97301e-06	1.06604e-06	0	0	0	0	0	0	0	0	0	0	0	9.81167e-06	0	2.78004e-06	0	0
F:Xanthomonadaceae	0	0	5.67102e-06	0	1.85536e-05	4.44412e-06	0	0	1.62635e-06	2.37521e-06	0	0	9.24707e-06	0	0	4.45688e-06	0	0	6.97301e-06	1.06604e-06	0	0	0	0	0	0	0	0	0	0	0	9.81167e-06	0	2.78004e-06	0	0
G:Rhodanobacter	0	0	0	0	6.18452e-06	4.44412e-06	0	0	0	0	0	0	9.24707e-06	0	0	1.48563e-06	0	0	0	0	0	0	0	0	0	0	0	0	0	0	0	0	0	0	0	0
G:Stenotrophomonas	0	0	5.67102e-06	0	0	0	0	0	1.62635e-06	2.37521e-06	0	0	0	0	0	2.97126e-06	0	0	0	1.06604e-06	0	0	0	0	0	0	0	0	0	0	0	9.81167e-06	0	2.78004e-06	0	0
G:Xanthomonas	0	0	0	0	6.18452e-06	0	0	0	0	0	0	0	0	0	0	0	0	0	0	0	0	0	0	0	0	0	0	0	0	0	0	0	0	0	0	0
O:Methylococcales	0	0	0	0	0	0	0	0	0	0	0	0	0	0	0	0	0	0	0	3.19811e-06	0	0	0	0	0	0	0	0	0	0	0	0	0	0	0	0
F:Methylococcaceae	0	0	0	0	0	0	0	0	0	0	0	0	0	0	0	0	0	0	0	3.19811e-06	0	0	0	0	0	0	0	0	0	0	0	0	0	0	0	0
G:Methylomicrobium	0	0	0	0	0	0	0	0	0	0	0	0	0	0	0	0	0	0	0	3.19811e-06	0	0	0	0	0	0	0	0	0	0	0	0	0	0	0	0
O:Legionellales	0	0	0	0	0	0	0	0	0	0	0	0	0	8.38033e-07	0	0	0	0	0	0	0	0	0	0	0	0	0	0	0	0	0	0	0	4.17006e-06	0	0
F:Legionellaceae	0	0	0	0	0	0	0	0	0	0	0	0	0	8.38033e-07	0	0	0	0	0	0	0	0	0	0	0	0	0	0	0	0	0	0	0	4.17006e-06	0	0
G:Legionella	0	0	0	0	0	0	0	0	0	0	0	0	0	8.38033e-07	0	0	0	0	0	0	0	0	0	0	0	0	0	0	0	0	0	0	0	4.17006e-06	0	0
O:Oceanospirillales	0.004058	0.00474516	0.00396405	0.00232505	0.00149047	0.000394638	0.00120149	0.000448588	0.000626147	0.000579551	0.00094861	0.000279327	0.000399165	0.00191658	0.000273394	0.00063882	0.000323899	0.000965418	0.000202217	0.00296038	0.000981955	0.000105931	0.000276152	0.0133432	0.00130762	0.00133299	0.00249215	0.000797285	0.00100408	0.000381999	0.00105719	0.00959826	0.000793441	0.004569	0.000344129	0.000272712
F:Oceanospirillaceae	3.95516e-06	0	0	0	0	0	0	0	0	0	0	0	0	0	0	0	0	0	0	0	0	0	0	0	0	0	0	0	0	1.20504e-06	0	0	0	1.39002e-06	0	0
G:Marinomonas	0	0	0	0	0	0	0	0	0	0	0	0	0	0	0	0	0	0	0	0	0	0	0	0	0	0	0	0	0	1.20504e-06	0	0	0	0	0	0
F:SUP05	0	0	0	9.47838e-07	0	0	0	0	0	5.81926e-05	9.98537e-06	0	0	0	0	0	0	0	2.0919e-05	8.52828e-06	0	0	0	0	0	0	0	0	0	0	5.63835e-05	0.000161892	0	1.39002e-05	0	0
F:Halomonadaceae	0.00404218	0.00473131	0.00396405	0.0023241	0.00149047	0.000389305	0.00120149	0.000448588	0.000626147	0.000521358	0.000933632	0.000279327	0.000399165	0.00191658	0.000273394	0.000637334	0.000323899	0.000965418	0.000181298	0.00295079	0.000978654	0.000105931	0.000276152	0.0133415	0.00130617	0.00133299	0.00249215	0.000797285	0.00100294	0.000380794	0.00100081	0.00943637	0.000793441	0.00455371	0.000342724	0.000272712
G:Kushneria	0	0	0	0	0	0	0	0	0	0	0	0	0	0	0	0	0	0	0	0	1.65034e-06	0	0	5.73952e-07	0	0	0	0	0	0	0	0	0	0	0	0
G:Candidatus_Portiera	0	0	0	0	0	0	0	0	0	0	0	0	0	0	0	0	0	0	0	0	0	0	0	0	0	3.06786e-06	0	0	0	0	0	0	0	0	0	0
G:Chromohalobacter	0	0	0	0	0	0	0	0	0	0	0	0	0	0	0	0	0	0	0	0	0	0	0	0	0	0	0	0	0	0	0	4.90583e-06	0	0	0	0
S:Chromohalobacter_marismortui	0	0	0	0	0	0	0	0	0	0	0	0	0	0	0	0	0	0	0	0	0	0	0	0	0	0	0	0	0	0	0	4.90583e-06	0	0	0	0
G:Cobetia	0	0	0	0	0	0	0	0	0	0	0	0	0	0	0	0	0	0	0	0	0	1.60502e-06	0	0	0	0	0	0	0	0	2.81917e-06	0	0	0	0	0
G:Haererehalobacter	0	0	5.67102e-06	0	0	0	0	0	0	0	4.99269e-06	0	0	0	0	0	1.03814e-06	0	0	2.13207e-06	0	0	0	0	0	0	0	0	4.52796e-06	0	0	2.45292e-06	0	1.39002e-06	0	0
S:Halomonas_salaria	0	0	0	0	0	0	0	0	0	0	0	0	0	0	0	0	0	0	0	1.06604e-06	0	0	0	0	0	0	0	0	0	0	0	2.45292e-06	0	1.39002e-06	0	0
G:Halomonas	0.00403822	0.00471284	0.00395838	0.00232315	0.00149047	0.000389305	0.00120149	0.000447407	0.000626147	0.000521358	0.000918654	0.000279327	0.000397624	0.00191574	0.000273394	0.000635849	0.000322861	0.000965418	0.000181298	0.00294865	0.000977004	0.000104326	0.000276152	0.0133392	0.00130617	0.00132992	0.00249053	0.000797285	0.000993887	0.000380794	0.000997987	0.00942165	0.000793441	0.00454954	0.000342724	0.000272712
S:Halomonas_nitritophilus	6.32826e-05	1.38477e-05	6.23813e-05	3.79135e-06	0	0	1.50563e-06	2.36099e-06	0	2.37521e-06	1.99707e-05	0	0	3.35213e-06	0	0	6.22883e-06	4.32923e-06	0	2.13207e-06	0	0	0	1.1479e-05	1.44808e-06	1.53393e-06	4.07215e-06	3.19553e-06	0	0	0	3.43408e-05	2.4641e-06	1.25102e-05	0	0
S:Halomonas_sp._MAN_K22	0	0	0	0	0	0	0	0	0	0	0	0	0	0	0	0	0	0	0	0	0	0	0	5.73952e-07	0	0	0	0	0	0	0	0	0	0	0	0
S:Halomonas_muralis	0	0	0	0	0	0	0	0	0	0	0	0	0	0	0	1.48563e-06	0	0	0	0	0	0	0	2.29581e-06	0	0	0	0	0	0	0	0	0	0	0	0
F:Endozoicimonaceae	0	0	0	0	0	0	0	0	0	0	0	0	0	0	0	0	0	0	0	0	1.65034e-06	0	0	5.73952e-07	1.44808e-06	0	0	0	0	0	0	0	0	0	0	0
G:SGUS388	0	0	0	0	0	0	0	0	0	0	0	0	0	0	0	0	0	0	0	0	1.65034e-06	0	0	5.73952e-07	1.44808e-06	0	0	0	0	0	0	0	0	0	0	0
F:Alteromonadaceae	0	0	0	0	0	5.33294e-06	0	0	0	0	0	0	0	0	0	1.48563e-06	0	0	0	0	0	0	0	5.73952e-07	0	0	0	0	0	0	0	0	0	0	1.40461e-06	0
G:Cellvibrio	0	0	0	0	0	5.33294e-06	0	0	0	0	0	0	0	0	0	0	0	0	0	0	0	0	0	5.73952e-07	0	0	0	0	0	0	0	0	0	0	1.40461e-06	0
G:Marinobacter	0	0	0	0	0	0	0	0	0	0	0	0	0	0	0	1.48563e-06	0	0	0	0	0	0	0	0	0	0	0	0	0	0	0	0	0	0	0	0
O:Aeromonadales	3.95516e-06	4.61591e-06	1.70131e-05	0	0	1.06659e-05	6.02253e-06	3.54148e-06	0	0	0	0	0.0035894	0.000172635	9.94158e-07	1.48563e-06	0.00326598	0	0.00105292	0.00299449	4.95103e-06	1.60502e-06	0	0	1.44808e-06	0	0	0	0.00208739	0.00557212	0	0	6.16025e-06	2.78004e-06	0	0
F:Succinivibrionaceae	3.95516e-06	4.61591e-06	1.1342e-05	0	0	1.06659e-05	0	3.54148e-06	0	0	0	0	0.0035894	0.000172635	9.94158e-07	1.48563e-06	0.00326598	0	0.00104595	0.00299449	4.95103e-06	1.60502e-06	0	0	1.44808e-06	0	0	0	0.00208739	0.00557212	0	0	6.16025e-06	2.78004e-06	0	0
G:Succinivibrio	3.95516e-06	4.61591e-06	1.1342e-05	0	0	8.88824e-07	0	3.54148e-06	0	0	0	0	0.0035894	0.000172635	9.94158e-07	1.48563e-06	0.00326598	0	0.00104595	0.00299449	4.95103e-06	1.60502e-06	0	0	1.44808e-06	0	0	0	0.00208739	0.00547572	0	0	1.23205e-06	0	0	0
F:Aeromonadaceae	0	0	5.67102e-06	0	0	0	6.02253e-06	0	0	0	0	0	0	0	0	0	0	0	0	0	0	0	0	0	0	0	0	0	0	0	0	0	0	0	0	0
G:Aeromonas	0	0	5.67102e-06	0	0	0	6.02253e-06	0	0	0	0	0	0	0	0	0	0	0	0	0	0	0	0	0	0	0	0	0	0	0	0	0	0	0	0	0
O:Chromatiales	0	4.61591e-06	0	0	6.18452e-06	0	0	0	2.43953e-05	2.37521e-05	9.98537e-06	0	0	0	0	0	0	0	0	1.06604e-06	0	9.63011e-06	0	0	0	0	8.1443e-07	0	0	0	0	0	1.23205e-06	1.39002e-06	0	0
F:Sinobacteraceae	0	0	0	0	0	0	0	0	2.2769e-05	2.37521e-05	4.99269e-06	0	0	0	0	0	0	0	0	0	0	9.63011e-06	0	0	0	0	0	0	0	0	0	0	1.23205e-06	1.39002e-06	0	0
F:Ectothiorhodospiraceae	0	0	0	0	6.18452e-06	0	0	0	1.62635e-06	0	0	0	0	0	0	0	0	0	0	1.06604e-06	0	0	0	0	0	0	0	0	0	0	0	0	0	0	0	0
O:Acidithiobacillales	0	0	0	0	0	0	0	0	0	1.1876e-06	0	0	0	0	0	0	0	0	0	0	0	0	0	0	0	0	0	0	0	0	8.45752e-06	2.45292e-06	1.23205e-06	0	0	0
F:Acidithiobacillaceae	0	0	0	0	0	0	0	0	0	1.1876e-06	0	0	0	0	0	0	0	0	0	0	0	0	0	0	0	0	0	0	0	0	8.45752e-06	2.45292e-06	1.23205e-06	0	0	0
G:Acidithiobacillus	0	0	0	0	0	0	0	0	0	1.1876e-06	0	0	0	0	0	0	0	0	0	0	0	0	0	0	0	0	0	0	0	0	8.45752e-06	2.45292e-06	1.23205e-06	0	0	0
S:Acidithiobacillus_caldus	0	0	0	0	0	0	0	0	0	1.1876e-06	0	0	0	0	0	0	0	0	0	0	0	0	0	0	0	0	0	0	0	0	8.45752e-06	2.45292e-06	1.23205e-06	0	0	0
O:Alteromonadales	0.00141595	0.00179097	0.00193382	0.000942151	0.00064319	0.000182209	0.000656455	0.000328177	0.000390325	0.000362219	0.000534217	9.73654e-05	0.000110965	0.000575728	0.00011234	0.000313468	0.000127691	0.000329021	0.000174325	0.00170033	0.000947298	0.000115561	0.000128124	0.00546345	0.000658876	0.000713278	0.00139186	0.00039305	0.000550147	0.000257879	0.000741442	0.00785424	0.0004805	0.00325543	0.000235974	0.000209964
F:Pseudoalteromonadaceae	0	0	0	0	0	8.88824e-07	0	0	0	2.13769e-05	0	0	0	8.38033e-07	0	0	0	0	0	1.06604e-06	1.65034e-06	1.60502e-06	0	0.000104459	0	0	0	0	0	2.16908e-05	0	0	0	1.39002e-05	0	0
G:Pseudoalteromonas	0	0	0	0	0	8.88824e-07	0	0	0	2.13769e-05	0	0	0	8.38033e-07	0	0	0	0	0	1.06604e-06	1.65034e-06	1.60502e-06	0	0.000104459	0	0	0	0	0	2.16908e-05	0	0	0	1.39002e-05	0	0
S:Pseudoalteromonas_issachenkonii	0	0	0	0	0	0	0	0	0	0	0	0	0	0	0	0	0	0	0	0	0	0	0	0	0	0	0	0	0	0	0	0	0	1.39002e-06	0	0
F:Shewanellaceae	0.00140804	0.00178636	0.00193382	0.000942151	0.00064319	0.00018132	0.000656455	0.000328177	0.000390325	0.000340843	0.000534217	9.73654e-05	0.000110965	0.00057489	0.00011234	0.000313468	0.000127691	0.000329021	0.000174325	0.00169926	0.000945648	0.000113956	0.000124393	0.00535899	0.000658876	0.000711744	0.00139023	0.00039305	0.000549015	0.000236189	0.000741442	0.00785179	0.000479268	0.00323736	0.000235974	0.000209964
G:Shewanella	0.00140804	0.00178636	0.00193382	0.000942151	0.00064319	0.00018132	0.000656455	0.000328177	0.000390325	0.000340843	0.000534217	9.73654e-05	0.000110965	0.00057489	0.00011234	0.000313468	0.000127691	0.000329021	0.000174325	0.00169926	0.000945648	0.000113956	0.000124393	0.00535899	0.000658876	0.000711744	0.00139023	0.00039305	0.000549015	0.000236189	0.000741442	0.00785179	0.000479268	0.00323736	0.000235974	0.000209964
S:Shewanella_amazonensis	0	0	0	0	0	0	0	0	0	0	0	0	0	0	0	0	0	0	0	0	0	0	0	0	0	0	0	0	0	1.20504e-06	0	0	0	0	0	0
S:Shewanella_algae	0.00125379	0.00165711	0.0016446	0.000937411	0.00057516	0.00018132	0.000648927	0.000321094	0.000390325	0.000325404	0.000434364	9.73654e-05	0.000110965	0.00057489	0.00011234	0.000313468	0.000114195	0.000324692	0.000167352	0.00161718	0.000925843	0.000110746	0.000124393	0.00532685	0.000658876	0.000679531	0.0013715	0.000388257	0.000512791	0.000233779	0.00068224	0.00697855	0.000448466	0.00294128	0.000230356	0.000207551
S:Shewanella_baltica	0	0	0	0	0	0	0	0	0	0	0	0	0	0	0	0	0	0	0	0	0	0	0	5.73952e-07	0	0	0	0	0	0	0	0	0	0	0	0
F:Moritellaceae	0	0	0	0	0	0	0	0	0	0	0	0	0	0	0	0	0	0	0	0	0	0	0	0	0	1.53393e-06	0	0	1.13199e-06	0	0	2.45292e-06	1.23205e-06	4.17006e-06	0	0
G:Moritella	0	0	0	0	0	0	0	0	0	0	0	0	0	0	0	0	0	0	0	0	0	0	0	0	0	1.53393e-06	0	0	1.13199e-06	0	0	2.45292e-06	1.23205e-06	4.17006e-06	0	0
F:Psychromonadaceae	7.91033e-06	0	0	0	0	0	0	0	0	0	0	0	0	0	0	0	0	0	0	0	0	0	0	0	0	0	0	0	0	0	0	0	0	0	0	0
G:Psychromonas	7.91033e-06	0	0	0	0	0	0	0	0	0	0	0	0	0	0	0	0	0	0	0	0	0	0	0	0	0	0	0	0	0	0	0	0	0	0	0
F:Ferrimonadaceae	0	0	0	0	0	0	0	0	0	0	0	0	0	0	0	0	0	0	0	0	0	0	0	0	0	0	1.62886e-06	0	0	0	0	0	0	0	0	0
G:Ferrimonas	0	0	0	0	0	0	0	0	0	0	0	0	0	0	0	0	0	0	0	0	0	0	0	0	0	0	1.62886e-06	0	0	0	0	0	0	0	0	0
O:Pasteurellales	1.18655e-05	9.23182e-06	0.00088468	0.000382926	9.89523e-05	3.5553e-06	0.00340122	1.65269e-05	2.2769e-05	0	0.000703969	0.000102154	7.55178e-05	0.00138359	0.00127352	0.00193726	2.07628e-06	6.92677e-05	0.000488111	4.15754e-05	0.000407635	0.00103042	1.86589e-05	3.44371e-05	1.73769e-05	1.53393e-06	1.62886e-06	2.7162e-05	5.65995e-06	6.02522e-06	0.000250906	0.00013491	0.00312941	5.56008e-06	0.00023176	0
F:Pasteurellaceae	1.18655e-05	9.23182e-06	0.00088468	0.000382926	9.89523e-05	3.5553e-06	0.00340122	1.65269e-05	2.2769e-05	0	0.000703969	0.000102154	7.55178e-05	0.00138359	0.00127352	0.00193726	2.07628e-06	6.92677e-05	0.000488111	4.15754e-05	0.000407635	0.00103042	1.86589e-05	3.44371e-05	1.73769e-05	1.53393e-06	1.62886e-06	2.7162e-05	5.65995e-06	6.02522e-06	0.000250906	0.00013491	0.00312941	5.56008e-06	0.00023176	0
G:Aggregatibacter	0	0	0	0	0	0	0	0	0	0	0	0	0	0	0	1.48563e-05	0	6.49384e-05	6.97301e-06	6.39621e-06	0	3.21004e-06	0	1.09051e-05	0	0	0	0	0	0	0	0	7.63871e-05	0	0	0
S:Aggregatibacter_aphrophilus	0	0	0	0	0	0	0	0	0	0	0	0	0	0	0	0	0	6.49384e-05	0	0	0	3.21004e-06	0	4.59161e-06	0	0	0	0	0	0	0	0	7.3923e-06	0	0	0
S:Aggregatibacter_segnis	0	0	0	0	0	0	0	0	0	0	0	0	0	0	0	1.48563e-05	0	0	6.97301e-06	6.39621e-06	0	0	0	6.31347e-06	0	0	0	0	0	0	0	0	6.89948e-05	0	0	0
G:Actinobacillus	0	0	0	0	0	0	1.50563e-06	0	0	0	1.49781e-05	0	0	6.36905e-05	0	1.48563e-06	0	0	0	0	0	2.56803e-05	0	0	0	0	0	0	0	0	0	0	1.10885e-05	0	0	0
S:Haemophilus_parahaemolyticus	0	0	0	0	0	0	1.50563e-06	0	0	0	0	0	0	0	0	0	0	0	0	0	0	2.56803e-05	0	0	0	0	0	0	0	0	0	0	0	0	0	0
G:Mannheimia	0	0	0	0	0	0	0	0	0	0	0	0	0	0	0	0	0	2.16461e-06	0	0	0	0	0	0	0	0	0	0	0	0	0	0	0	0	0	0
G:Haemophilus	1.18655e-05	9.23182e-06	0.000879009	0.000382926	9.89523e-05	3.5553e-06	0.00339972	1.65269e-05	2.2769e-05	0	0.000674013	9.89615e-05	7.55178e-05	0.00131655	0.00127153	0.00191646	2.07628e-06	0	0.000481138	3.51792e-05	0.000407635	0.00100153	1.86589e-05	2.18102e-05	1.73769e-05	1.53393e-06	1.62886e-06	2.55643e-05	2.26398e-06	4.82018e-06	0.000250906	0.00013491	0.00303824	5.56008e-06	0.00023176	0
S:Haemophilus_parainfluenzae	1.18655e-05	9.23182e-06	0.000879009	0.000382926	9.89523e-05	3.5553e-06	0.00339972	1.65269e-05	2.2769e-05	0	0.000674013	9.89615e-05	6.78119e-05	0.00131655	0.00127153	0.00191646	2.07628e-06	0	0.000481138	3.51792e-05	0.000407635	0.00100153	1.86589e-05	2.18102e-05	1.73769e-05	0	1.62886e-06	2.55643e-05	2.26398e-06	4.82018e-06	0.000250906	0.000132457	0.00303701	5.56008e-06	0.00023176	0
S:Haemophilus_influenzae	0	0	0	0	0	0	0	0	0	0	0	0	7.70589e-06	0	0	0	0	0	0	0	0	0	0	0	0	0	0	0	0	0	0	0	0	0	0	0
O:Vibrionales	0	0	0	9.47838e-07	0	8.88824e-07	0	1.18049e-06	3.25271e-06	0	0	1.59615e-06	0	8.38033e-07	0	2.97126e-06	0	0	0	1.06604e-06	0	0	1.24393e-06	0	1.44808e-06	1.53393e-06	0	0	2.26398e-06	2.41009e-06	0	0	8.62435e-06	1.52902e-05	0	0
F:Vibrionaceae	0	0	0	9.47838e-07	0	8.88824e-07	0	1.18049e-06	3.25271e-06	0	0	1.59615e-06	0	8.38033e-07	0	2.97126e-06	0	0	0	1.06604e-06	0	0	1.24393e-06	0	1.44808e-06	1.53393e-06	0	0	2.26398e-06	2.41009e-06	0	0	8.62435e-06	1.52902e-05	0	0
G:Aliivibrio	0	0	0	0	0	0	0	0	0	0	0	0	0	0	0	0	0	0	0	0	0	0	0	0	0	0	0	0	0	0	0	0	0	1.39002e-06	0	0
G:Photobacterium	0	0	0	0	0	8.88824e-07	0	0	0	0	0	0	0	0	0	0	0	0	0	0	0	0	0	0	0	0	0	0	0	0	0	0	8.62435e-06	1.11202e-05	0	0
G:Vibrio	0	0	0	9.47838e-07	0	0	0	1.18049e-06	3.25271e-06	0	0	0	0	0	0	2.97126e-06	0	0	0	1.06604e-06	0	0	1.24393e-06	0	1.44808e-06	0	0	0	1.13199e-06	2.41009e-06	0	0	0	2.78004e-06	0	0
S:Vibrio_aestuarianus	0	0	0	0	0	0	0	0	0	0	0	0	0	0	0	0	0	0	0	0	0	0	1.24393e-06	0	0	0	0	0	0	0	0	0	0	0	0	0
O:Cardiobacteriales	0	0	0	0	0	0	0	0	0	0	0	0	0	8.38033e-07	0	0	0	2.16461e-06	1.3946e-05	0	0	0	0	2.12362e-05	0	0	0	0	0	0	0	2.45292e-06	1.23205e-06	0	0	0
F:Cardiobacteriaceae	0	0	0	0	0	0	0	0	0	0	0	0	0	8.38033e-07	0	0	0	2.16461e-06	1.3946e-05	0	0	0	0	2.12362e-05	0	0	0	0	0	0	0	2.45292e-06	1.23205e-06	0	0	0
G:Cardiobacterium	0	0	0	0	0	0	0	0	0	0	0	0	0	8.38033e-07	0	0	0	2.16461e-06	1.3946e-05	0	0	0	0	2.12362e-05	0	0	0	0	0	0	0	2.45292e-06	1.23205e-06	0	0	0
S:Cardiobacterium_valvarum	0	0	0	0	0	0	0	0	0	0	0	0	0	8.38033e-07	0	0	0	0	6.97301e-06	0	0	0	0	4.59161e-06	0	0	0	0	0	0	0	2.45292e-06	0	0	0	0
S:Cardiobacterium_hominis	0	0	0	0	0	0	0	0	0	0	0	0	0	0	0	0	0	2.16461e-06	6.97301e-06	0	0	0	0	1.66446e-05	0	0	0	0	0	0	0	0	0	0	0	0
C:Betaproteobacteria	0.0269188	0.0313836	0.0212096	0.00100186	0.0109033	0.000988372	0.0164325	0.00205406	0.000923769	0.000627055	0.00992546	0.00195529	0.000806036	0.00120341	0.000294271	0.000358036	0.0021313	0.00645921	0.000997141	0.0112275	0.00292936	0.00183935	0.00094414	0.00672958	0.00166819	0.00324426	0.00664656	0.00268744	0.0012882	0.000679645	0.00669553	0.0204451	0.0044169	0.00844298	0.00075006	0.00327134
O:Neisseriales	7.91033e-06	9.23182e-06	0	3.79135e-06	0	0	0	0	0	0	4.99269e-06	0	0	0	0	1.63419e-05	1.03814e-06	0	0	8.52828e-06	0	0	3.73178e-06	3.21413e-05	0	0	0	0	0	0	0	0	1.10885e-05	4.17006e-06	2.80921e-06	0
F:Neisseriaceae	7.91033e-06	9.23182e-06	0	3.79135e-06	0	0	0	0	0	0	4.99269e-06	0	0	0	0	1.63419e-05	1.03814e-06	0	0	8.52828e-06	0	0	3.73178e-06	3.21413e-05	0	0	0	0	0	0	0	0	1.10885e-05	4.17006e-06	2.80921e-06	0
G:Neisseria	0	0	0	3.79135e-06	0	0	0	0	0	0	0	0	0	0	0	1.33707e-05	0	0	0	4.26414e-06	0	0	3.73178e-06	2.81236e-05	0	0	0	0	0	0	0	0	1.10885e-05	0	2.80921e-06	0
G:Eikenella	0	0	0	0	0	0	0	0	0	0	0	0	0	0	0	2.97126e-06	0	0	0	0	0	0	0	2.86976e-06	0	0	0	0	0	0	0	0	0	0	0	0
S:Eikenella_corrodens	0	0	0	0	0	0	0	0	0	0	0	0	0	0	0	2.97126e-06	0	0	0	0	0	0	0	2.86976e-06	0	0	0	0	0	0	0	0	0	0	0	0
G:Stenoxybacter	0	0	0	0	0	0	0	0	0	0	0	0	0	0	0	0	0	0	0	3.19811e-06	0	0	0	0	0	0	0	0	0	0	0	0	0	0	0	0
S:Stenoxybacter_acetivorans	0	0	0	0	0	0	0	0	0	0	0	0	0	0	0	0	0	0	0	3.19811e-06	0	0	0	0	0	0	0	0	0	0	0	0	0	0	0	0
G:Kingella	0	0	0	0	0	0	0	0	0	0	0	0	0	0	0	0	0	0	0	1.06604e-06	0	0	0	5.73952e-07	0	0	0	0	0	0	0	0	0	0	0	0
S:Kingella_oralis	0	0	0	0	0	0	0	0	0	0	0	0	0	0	0	0	0	0	0	1.06604e-06	0	0	0	5.73952e-07	0	0	0	0	0	0	0	0	0	0	0	0
O:Methylophilales	0	0	0	0	0	0	0	0	0	0	0	0	0	0	9.94158e-07	1.48563e-06	0	0	0	0	0	0	0	0	0	0	0	0	0	0	2.81917e-06	0	1.23205e-06	0	0	0
F:Methylophilaceae	0	0	0	0	0	0	0	0	0	0	0	0	0	0	9.94158e-07	1.48563e-06	0	0	0	0	0	0	0	0	0	0	0	0	0	0	2.81917e-06	0	1.23205e-06	0	0	0
G:Methylotenera	0	0	0	0	0	0	0	0	0	0	0	0	0	0	0	0	0	0	0	0	0	0	0	0	0	0	0	0	0	0	0	0	1.23205e-06	0	0	0
G:Methylophilus	0	0	0	0	0	0	0	0	0	0	0	0	0	0	9.94158e-07	1.48563e-06	0	0	0	0	0	0	0	0	0	0	0	0	0	0	2.81917e-06	0	0	0	0	0
O:Rhodocyclales	0	0	0	0	6.18452e-06	0	0	1.18049e-06	1.62635e-06	0	0	0	0	0	0	0	0	0	0	1.06604e-06	0	0	1.24393e-06	0	0	0	0	0	0	0	0	0	1.23205e-06	0	0	1.20669e-06
F:Rhodocyclaceae	0	0	0	0	6.18452e-06	0	0	1.18049e-06	1.62635e-06	0	0	0	0	0	0	0	0	0	0	1.06604e-06	0	0	0	0	0	0	0	0	0	0	0	0	1.23205e-06	0	0	1.20669e-06
G:Thauera	0	0	0	0	0	0	0	0	1.62635e-06	0	0	0	0	0	0	0	0	0	0	0	0	0	0	0	0	0	0	0	0	0	0	0	0	0	0	0
S:Thauera_chlorobenzoica	0	0	0	0	0	0	0	0	1.62635e-06	0	0	0	0	0	0	0	0	0	0	0	0	0	0	0	0	0	0	0	0	0	0	0	0	0	0	0
G:Rhodocyclus	0	0	0	0	0	0	0	1.18049e-06	0	0	0	0	0	0	0	0	0	0	0	0	0	0	0	0	0	0	0	0	0	0	0	0	1.23205e-06	0	0	1.20669e-06
S:Rhodocyclus_tenuis	0	0	0	0	0	0	0	1.18049e-06	0	0	0	0	0	0	0	0	0	0	0	0	0	0	0	0	0	0	0	0	0	0	0	0	1.23205e-06	0	0	1.20669e-06
G:Methyloversatilis	0	0	0	0	0	0	0	0	0	0	0	0	0	0	0	0	0	0	0	1.06604e-06	0	0	0	0	0	0	0	0	0	0	0	0	0	0	0	0
G:Azospira	0	0	0	0	6.18452e-06	0	0	0	0	0	0	0	0	0	0	0	0	0	0	0	0	0	0	0	0	0	0	0	0	0	0	0	0	0	0	0
O:Burkholderiales	0.026903	0.0313651	0.0211699	0.000992386	0.0108848	0.000983928	0.0164325	0.00205288	0.000922143	0.000625868	0.00991048	0.00195529	0.000802954	0.00120174	0.000274388	0.000338723	0.00212922	0.00645704	0.000934384	0.0112136	0.00292771	0.00180083	0.000903091	0.00668367	0.00165805	0.00323046	0.00664493	0.0024318	0.00128707	0.000672415	0.00669272	0.0204451	0.00439842	0.00843881	0.000747251	0.00327013
F:Oxalobacteraceae	0	2.30796e-05	0	0	0.000148429	2.13318e-05	1.50563e-06	1.18049e-06	0	0	0	0	0	8.38033e-06	1.19299e-05	0.000109936	0.000241886	0.000155852	2.0919e-05	7.46225e-06	0	5.93857e-05	0	5.73952e-07	2.02731e-05	0	1.46597e-05	0.000346715	0.000142631	1.20504e-06	2.81917e-06	4.90583e-06	0	5.56008e-06	0	0
G:Herbaspirillum	0	4.61591e-06	0	0	0	0	0	0	0	0	0	0	0	8.38033e-07	0	0	2.07628e-06	2.16461e-06	0	0	0	0	0	0	0	0	0	3.19553e-06	3.39597e-06	0	0	0	0	0	0	0
S:Herbaspirillum_frisingense	0	4.61591e-06	0	0	0	0	0	0	0	0	0	0	0	0	0	0	0	0	0	0	0	0	0	0	0	0	0	0	0	0	0	0	0	0	0	0
G:Oxalobacter	0	0	0	0	0.000142244	2.13318e-05	0	1.18049e-06	0	0	0	0	0	6.70426e-06	1.09357e-05	0.000109936	0.000237734	0.000153688	2.0919e-05	3.19811e-06	0	5.93857e-05	0	0	0	0	1.30309e-05	0.000340324	0.000136971	1.20504e-06	0	0	0	0	0	0
S:Oxalobacter_formigenes	0	0	0	0	0	0	0	0	0	0	0	0	0	0	0	0	0	0	6.97301e-06	0	0	0	0	0	0	0	0	0	0	0	0	0	0	0	0	0
G:Janthinobacterium	0	0	0	0	0	0	0	0	0	0	0	0	0	0	0	0	0	0	0	0	0	0	0	0	0	0	0	0	0	0	0	0	0	0	0	0
S:Janthinobacterium_lividum	0	0	0	0	0	0	0	0	0	0	0	0	0	0	0	0	0	0	0	0	0	0	0	0	0	0	0	0	0	0	0	0	0	0	0	0
G:Massilia	0	0	0	0	0	0	0	0	0	0	0	0	0	0	0	0	0	0	0	0	0	0	0	0	1.44808e-06	0	0	0	0	0	0	0	0	2.78004e-06	0	0
S:Massilia_timonae	0	0	0	0	0	0	0	0	0	0	0	0	0	0	0	0	0	0	0	0	0	0	0	0	0	0	0	0	0	0	0	0	0	2.78004e-06	0	0
G:Herminiimonas	0	0	0	0	0	0	0	0	0	0	0	0	0	0	0	0	0	0	0	0	0	0	0	0	0	0	0	0	0	0	0	2.45292e-06	0	0	0	0
F:Comamonadaceae	0.0150178	0.0223502	0.000788272	0.000391457	0.00657415	1.06659e-05	0.000356835	0.000689408	0.000147998	0.000435851	0.000364466	3.83077e-05	0.000345224	0.000222079	0.00011234	0.000139649	3.94492e-05	5.19508e-05	0.000613625	0.00978194	0.00102156	0.000237543	7.33917e-05	0.00014234	0.000486555	0.00027304	0.00433358	0.000437788	8.48993e-05	0.00013858	0.00245268	0.0143692	0.00101767	0.00561985	0.000446665	0.00109326
G:Curvibacter	0.000593275	0.000798552	0.000561431	1.89568e-05	0.000333964	4.44412e-06	2.10788e-05	3.06928e-05	8.13177e-06	1.66265e-05	1.99707e-05	3.19231e-06	2.46589e-05	5.86623e-06	6.95911e-06	4.45688e-06	2.90679e-05	1.51523e-05	5.57841e-05	0.00042748	4.62097e-05	1.92602e-05	2.48785e-06	4.93598e-05	2.89616e-05	9.20358e-06	8.38863e-05	1.43799e-05	0	0	0.000118405	0.000875691	5.29782e-05	0.000453147	1.40461e-05	4.10275e-05
G:Brachymonas	0	0	0	0	0	0	0	0	0	0	0	0	0	0	0	0	0	0	0	0	1.65034e-06	1.60502e-06	0	0	0	0	0	0	0	0	0	0	0	0	0	0
S:Brachymonas_denitrificans	0	0	0	0	0	0	0	0	0	0	0	0	0	0	0	0	0	0	0	0	1.65034e-06	1.60502e-06	0	0	0	0	0	0	0	0	0	0	0	0	0	0
G:Schlegelella	0	0	0	0	0	0	0	0	0	0	4.99269e-06	0	0	0	0	0	0	0	0	0	0	0	0	0	0	0	0	0	0	0	0	0	0	0	0	0
G:Rhodoferax	1.18655e-05	4.61591e-06	5.67102e-06	0	0	0	0	0	0	0	0	0	0	0	0	0	1.03814e-06	0	0	0	0	0	0	0	1.44808e-06	0	0	0	0	0	0	0	0	0	0	0
G:Pelomonas	2.76861e-05	3.69273e-05	0.000119092	0	1.2369e-05	0	0	0	0	0	0	0	0	0	0	0	4.15255e-06	0	0	0	0	0	0	5.73952e-06	0	0	2.44329e-06	0	0	0	0	0	1.23205e-06	0	0	0
S:Pelomonas_puraquae	0	0	0	0	0	0	0	0	0	0	0	0	0	0	0	0	1.03814e-06	0	0	0	0	0	0	0	0	0	0	0	0	0	0	0	0	0	0	0
G:Variovorax	0	0	0	0	0	0	0	1.18049e-06	0	0	0	0	0	0	0	0	0	0	0	0	0	0	0	0	0	0	8.1443e-07	0	0	0	2.81917e-06	0	0	0	0	1.20669e-06
S:Variovorax_paradoxus	0	0	0	0	0	0	0	0	0	0	0	0	0	0	0	0	0	0	0	0	0	0	0	0	0	0	0	0	0	0	0	0	0	0	0	1.20669e-06
G:Diaphorobacter	0	0	0	0	0	0	0	0	0	0	0	0	0	0	0	1.48563e-06	0	0	0	2.13207e-06	0	0	0	0	0	0	0	0	0	0	0	0	0	1.39002e-06	0	0
G:Aquamonas	3.95516e-06	0	0	0	0	0	0	0	0	0	0	0	0	0	0	0	0	0	0	0	0	0	0	0	0	0	0	0	0	0	0	0	0	0	0	0
G:Delftia	4.7462e-05	3.69273e-05	1.1342e-05	9.47838e-07	1.85536e-05	8.88824e-07	1.50563e-06	3.54148e-06	4.87906e-06	1.06884e-05	9.98537e-06	0	0	0	9.94158e-07	2.97126e-06	0	1.08231e-05	0	7.46225e-06	3.30069e-06	0	0	4.64901e-05	0	3.22125e-05	8.95873e-06	3.19553e-06	2.26398e-06	1.44605e-05	2.81917e-06	9.81167e-06	2.4641e-06	2.78004e-05	2.80921e-06	4.82676e-06
G:Hylemonella	1.18655e-05	1.84636e-05	0	9.47838e-07	1.85536e-05	0	0	0	0	0	0	0	0	8.38033e-07	0	0	0	0	0	0	1.65034e-06	0	0	0	4.34424e-06	0	0	0	0	0	0	0	0	0	0	0
S:Hylemonella_gracilis	1.18655e-05	1.38477e-05	0	9.47838e-07	1.85536e-05	0	0	0	0	0	0	0	0	8.38033e-07	0	0	0	0	0	0	1.65034e-06	0	0	0	4.34424e-06	0	0	0	0	0	0	0	0	0	0	0
G:Limnohabitans	3.95516e-06	0	5.67102e-06	0	0	0	0	0	0	0	4.99269e-06	0	0	0	0	0	0	0	0	0	0	0	0	0	0	0	8.1443e-07	0	1.13199e-06	0	0	7.35875e-06	1.23205e-06	0	0	1.20669e-06
S:Limnohabitans_curvus	0	0	0	0	0	0	0	0	0	0	0	0	0	0	0	0	0	0	0	0	0	0	0	0	0	0	0	0	0	0	0	0	1.23205e-06	0	0	0
G:Comamonas	3.95516e-06	0	0	1.89568e-06	0	0	0	4.72198e-06	4.87906e-06	0	0	0	3.08236e-06	0	1.98832e-06	0	0	0	0	6.39621e-06	0	0	0	3.73069e-05	0	0	1.62886e-06	0	6.79194e-06	0	0	2.9435e-05	2.4641e-06	4.17006e-06	0	4.82676e-06
S:Comamonas_aquatica	0	0	0	9.47838e-07	0	0	0	1.18049e-06	0	0	0	0	3.08236e-06	0	1.98832e-06	0	0	0	0	6.39621e-06	0	0	0	3.67329e-05	0	0	0	0	6.79194e-06	0	0	2.45292e-05	1.23205e-06	2.78004e-06	0	0
G:Ramlibacter	0	9.23182e-06	0	0	6.18452e-06	0	0	0	0	0	0	0	0	0	0	0	0	0	0	0	0	0	0	0	0	0	0	0	0	0	5.63835e-06	2.45292e-06	0	0	0	0
G:Acidovorax	0.000253131	0.000161557	0	3.79135e-06	0.000136059	0	1.50563e-06	2.36099e-06	0	2.37521e-06	4.99269e-06	7.98077e-06	3.08236e-06	7.54229e-06	9.94158e-07	0	0	0	0	1.27924e-05	0	0	0	5.73952e-07	2.89616e-06	0	1.62886e-06	3.19553e-06	0	0	8.45752e-06	3.92467e-05	3.69615e-06	9.73014e-06	7.02303e-06	1.20669e-06
S:Acidovorax_delafieldii	0	0	0	0	0	0	0	0	0	1.1876e-06	0	0	0	0	0	0	0	0	0	0	0	0	0	5.73952e-07	0	0	0	0	0	0	0	0	0	0	0	0
G:Simplicispira	0	4.61591e-06	0	0	0	0	0	0	0	0	0	0	0	0	0	0	0	0	0	0	0	0	1.24393e-06	0	0	0	0	0	0	0	0	0	0	0	0	0
F:Burkholderiaceae	0.000715885	0.00083548	0.00167295	1.04262e-05	0.000241196	2.66647e-06	6.62478e-05	8.97175e-05	2.60217e-05	3.20653e-05	0.00046432	0	0	1.67607e-06	9.94158e-07	1.48563e-06	5.19069e-05	1.51523e-05	4.88111e-05	0.000479716	0.000102321	2.24703e-05	1.24393e-06	0.000101015	3.18577e-05	3.68143e-05	7.49275e-05	9.58659e-06	6.22595e-05	7.23027e-06	0.000451068	0.00427298	0.00018604	0.00147342	1.82599e-05	5.43011e-05
G:Burkholderia	0	0	0	0	6.18452e-06	0	0	1.18049e-06	6.50542e-06	0	0	0	0	0	0	0	0	0	0	0	0	0	0	0	0	0	0	0	0	0	0	2.45292e-06	0	0	0	0
S:Burkholderia_multivorans	0	0	0	0	0	0	0	1.18049e-06	0	0	0	0	0	0	0	0	0	0	0	0	0	0	0	0	0	0	0	0	0	0	0	0	0	0	0	0
G:Pandoraea	0	0	0	0	0	0	0	0	0	0	0	0	0	0	0	0	0	0	0	0	0	0	0	0	0	0	0	0	0	0	2.81917e-06	0	0	0	0	0
G:Limnobacter	0	0	0	0	0	0	0	0	0	0	0	0	0	0	0	0	0	0	0	0	0	0	0	0	0	1.53393e-06	0	0	0	0	0	0	0	0	0	0
G:Cupriavidus	3.95516e-06	0	0	0	0	0	0	1.18049e-06	0	0	0	0	0	0	0	0	0	0	0	0	0	0	0	0	0	0	8.1443e-07	0	0	0	0	0	0	0	0	0
S:Cupriavidus_necator	3.95516e-06	0	0	0	0	0	0	0	0	0	0	0	0	0	0	0	0	0	0	0	0	0	0	0	0	0	0	0	0	0	0	0	0	0	0	0
G:Ralstonia	0.000707974	0.000830864	0.00167295	1.04262e-05	0.000235012	2.66647e-06	6.62478e-05	8.73566e-05	1.78899e-05	3.20653e-05	0.000459327	0	0	1.67607e-06	9.94158e-07	1.48563e-06	5.08688e-05	1.51523e-05	4.88111e-05	0.000479716	0.000100671	2.24703e-05	1.24393e-06	0.000101015	3.18577e-05	3.52804e-05	7.41131e-05	7.98883e-06	5.99955e-05	7.23027e-06	0.000448248	0.00427053	0.000183576	0.00147203	1.82599e-05	5.43011e-05
S:Ralstonia_solanacearum	0	0	0	0	0	0	0	0	0	0	0	0	0	8.38033e-07	0	0	0	0	0	0	0	0	0	0	0	0	0	0	0	0	0	0	0	0	0	0
G:Polynucleobacter	0	0	0	0	0	0	0	0	0	0	0	0	0	0	0	0	0	0	0	0	0	0	0	0	0	0	0	0	0	0	0	0	1.23205e-06	1.39002e-06	0	0
G:Lautropia	3.95516e-06	0	0	0	0	0	0	0	1.62635e-06	0	0	0	0	0	0	0	0	0	0	0	0	0	0	0	0	0	0	0	0	0	0	0	1.23205e-06	0	0	0
F:Alcaligenaceae	0.000344099	0.000447743	0	0.00057439	0.000160798	0.000893268	0.0159371	0.00115452	0.000699333	0.00010926	0.00224671	0.001909	0.000454648	0.000864012	0.000147135	8.46808e-05	0.00109004	0.00595486	0.000202217	0.00070465	0.00152822	0.00145736	0.000820992	0.00482923	0.00105275	0.0028393	0.00115649	0.00158179	0.000327145	0.000492863	0.00345349	8.09462e-05	0.00295076	0.0007103	0.000224737	0.00205982
G:Sutterella	0	0	0	0.000406622	0.000148429	0.000859493	9.93717e-05	3.06928e-05	0.00017402	4.98794e-05	9.98537e-06	0	0.000277412	0.000469298	0.000111346	4.30832e-05	0.0009146	0.00487904	0.000167352	0.000584187	0.000377929	0.000890785	0.000762527	0.00339722	9.41251e-05	0.00123942	0.000319256	0.000198123	0.000232058	0.000395255	0.000431333	3.67937e-05	0.000417665	0.000594929	6.03981e-05	0.000209964
G:Achromobacter	0	0	0	0	0	0	1.50563e-06	0	1.62635e-06	0	0	1.59615e-06	0	0	0	0	0	0	0	0	0	0	2.48785e-06	0	0	0	0	0	0	4.82018e-06	2.81917e-06	4.90583e-06	0	5.56008e-06	0	0
G:Alcaligenes	0	0	0	0	0	0	0	0	0	0	0	0	0	0	0	0	0	0	0	0	0	0	0	0	0	0	0	0	1.13199e-05	0	0	0	0	1.39002e-06	0	0
S:Alcaligenes_faecalis	0	0	0	0	0	0	0	0	0	0	0	0	0	0	0	0	0	0	0	0	0	0	0	0	0	0	0	0	1.13199e-05	0	0	0	0	1.39002e-06	0	0
G:Oligella	0	0	0	0	0	0	0	0	0	0	0	0	0	0	0	0	0	0	0	0	0	0	0	0	0	0	0	0	0	0	0	0	0	0	0	3.74074e-05
S:Oligella_urethralis	0	0	0	0	0	0	0	0	0	0	0	0	0	0	0	0	0	0	0	0	0	0	0	0	0	0	0	0	0	0	0	0	0	0	0	3.74074e-05
C:Epsilonproteobacteria	0	0	0	0	1.85536e-05	3.73306e-05	1.50563e-06	1.18049e-06	0	1.1876e-06	9.98537e-06	3.51154e-05	0	0	2.98247e-06	0	1.03814e-06	6.49384e-06	1.3946e-05	8.52828e-05	0	3.21004e-05	1.24393e-06	0.000308212	3.33058e-05	4.60179e-06	2.44329e-06	6.39106e-06	0	0	0	0	3.69615e-06	0	0	0
O:Campylobacterales	0	0	0	0	1.85536e-05	3.73306e-05	0	1.18049e-06	0	1.1876e-06	9.98537e-06	3.51154e-05	0	0	2.98247e-06	0	1.03814e-06	6.49384e-06	1.3946e-05	8.52828e-05	0	3.21004e-05	1.24393e-06	0.000308212	3.33058e-05	4.60179e-06	2.44329e-06	6.39106e-06	0	0	0	0	3.69615e-06	0	0	0
F:Helicobacteraceae	0	0	0	0	6.18452e-06	0	0	1.18049e-06	0	0	0	0	0	0	0	0	0	0	0	0	0	0	0	0	3.33058e-05	4.60179e-06	0	0	0	0	0	0	0	0	0	0
G:Sulfuricurvum	0	0	0	0	0	0	0	1.18049e-06	0	0	0	0	0	0	0	0	0	0	0	0	0	0	0	0	0	1.53393e-06	0	0	0	0	0	0	0	0	0	0
G:Flexispira	0	0	0	0	0	0	0	0	0	0	0	0	0	0	0	0	0	0	0	0	0	0	0	0	4.34424e-06	0	0	0	0	0	0	0	0	0	0	0
G:Helicobacter	0	0	0	0	6.18452e-06	0	0	0	0	0	0	0	0	0	0	0	0	0	0	0	0	0	0	0	2.02731e-05	3.06786e-06	0	0	0	0	0	0	0	0	0	0
S:Helicobacter_macacae	0	0	0	0	0	0	0	0	0	0	0	0	0	0	0	0	0	0	0	0	0	0	0	0	0	3.06786e-06	0	0	0	0	0	0	0	0	0	0
S:Helicobacter_canis	0	0	0	0	0	0	0	0	0	0	0	0	0	0	0	0	0	0	0	0	0	0	0	0	2.89616e-06	0	0	0	0	0	0	0	0	0	0	0
F:Campylobacteraceae	0	0	0	0	1.2369e-05	3.73306e-05	0	0	0	1.1876e-06	0	3.51154e-05	0	0	2.98247e-06	0	1.03814e-06	6.49384e-06	1.3946e-05	8.52828e-05	0	3.21004e-05	1.24393e-06	0.000308212	0	0	2.44329e-06	6.39106e-06	0	0	0	0	3.69615e-06	0	0	0
G:Campylobacter	0	0	0	0	1.2369e-05	3.73306e-05	0	0	0	1.1876e-06	0	3.51154e-05	0	0	2.98247e-06	0	1.03814e-06	6.49384e-06	1.3946e-05	8.52828e-05	0	3.21004e-05	1.24393e-06	0.000308212	0	0	2.44329e-06	6.39106e-06	0	0	0	0	3.69615e-06	0	0	0
S:Campylobacter_hominis	0	0	0	0	1.2369e-05	3.73306e-05	0	0	0	1.1876e-06	0	3.51154e-05	0	0	0	0	1.03814e-06	6.49384e-06	6.97301e-06	8.31508e-05	0	0	1.24393e-06	0	0	0	0	6.39106e-06	0	0	0	0	0	0	0	0
S:Campylobacter_concisus	0	0	0	0	0	0	0	0	0	0	0	0	0	0	2.98247e-06	0	0	0	0	0	0	0	0	6.31347e-06	0	0	0	0	0	0	0	0	0	0	0	0
S:Bacteroides_ureolyticus	0	0	0	0	0	0	0	0	0	0	0	0	0	0	0	0	0	0	0	0	0	0	0	0.000297307	0	0	0	0	0	0	0	0	0	0	0	0
S:Campylobacter_gracilis	0	0	0	0	0	0	0	0	0	0	0	0	0	0	0	0	0	0	6.97301e-06	1.06604e-06	0	3.21004e-05	0	2.86976e-06	0	0	2.44329e-06	0	0	0	0	0	3.69615e-06	0	0	0
P:SBR1093	0	0	0	0	0	0	0	0	0	0	0	0	0	0	0	0	0	0	0	0	0	0	0	0	0	1.53393e-06	0	0	0	0	0	0	0	0	0	0
K:Archaea	0	0	5.67102e-06	3.79135e-06	0.000247381	0.000487076	3.46295e-05	7.08296e-06	5.36697e-05	1.1876e-06	0.000479298	0.00186431	1.38706e-05	1.34085e-05	0.00181434	0.00969224	0.00301164	0.00379024	1.3946e-05	0.000462659	1.65034e-05	5.29656e-05	0	0.000144062	1.44808e-06	1.53393e-06	0.000629554	0.00368764	0.0322402	1.20504e-05	0.000174789	0	0	5.56008e-06	5.05658e-05	1.20669e-06
P:Euryarchaeota	0	0	5.67102e-06	3.79135e-06	0.000247381	0.000487076	3.46295e-05	7.08296e-06	5.36697e-05	1.1876e-06	0.000479298	0.00186431	1.38706e-05	1.34085e-05	0.00181434	0.00969224	0.00301164	0.00379024	1.3946e-05	0.000462659	1.65034e-05	5.29656e-05	0	0.000144062	1.44808e-06	1.53393e-06	0.000629554	0.00368764	0.0322402	1.20504e-05	0.000174789	0	0	5.56008e-06	5.05658e-05	1.20669e-06
C:Methanomicrobia	0	0	0	0	0	0	0	0	0	0	0	0	0	2.5141e-06	0	0	0	0	0	0	0	0	0	0	0	0	0	0	0	0	0	0	0	0	0	0
O:Methanomicrobiales	0	0	0	0	0	0	0	0	0	0	0	0	0	2.5141e-06	0	0	0	0	0	0	0	0	0	0	0	0	0	0	0	0	0	0	0	0	0	0
F:Methanomicrobiaceae	0	0	0	0	0	0	0	0	0	0	0	0	0	2.5141e-06	0	0	0	0	0	0	0	0	0	0	0	0	0	0	0	0	0	0	0	0	0	0
G:Methanoculleus	0	0	0	0	0	0	0	0	0	0	0	0	0	2.5141e-06	0	0	0	0	0	0	0	0	0	0	0	0	0	0	0	0	0	0	0	0	0	0
S:Methanoculleus_marisnigri	0	0	0	0	0	0	0	0	0	0	0	0	0	2.5141e-06	0	0	0	0	0	0	0	0	0	0	0	0	0	0	0	0	0	0	0	0	0	0
C:Methanobacteria	0	0	5.67102e-06	3.79135e-06	0.000247381	0.000487076	3.46295e-05	5.90247e-06	5.36697e-05	0	0.000479298	0.00186431	1.38706e-05	1.08944e-05	0.00181434	0.00968778	0.00284554	0.00379024	1.3946e-05	0.000462659	1.65034e-05	5.29656e-05	0	0.000144062	1.44808e-06	1.53393e-06	0.000629554	0.00368764	0.0322345	1.20504e-05	0.000174789	0	0	5.56008e-06	5.05658e-05	1.20669e-06
O:Methanobacteriales	0	0	5.67102e-06	3.79135e-06	0.000247381	0.000487076	3.46295e-05	5.90247e-06	5.36697e-05	0	0.000479298	0.00186431	1.38706e-05	1.08944e-05	0.00181434	0.00968778	0.00284554	0.00379024	1.3946e-05	0.000462659	1.65034e-05	5.29656e-05	0	0.000144062	1.44808e-06	1.53393e-06	0.000629554	0.00368764	0.0322345	1.20504e-05	0.000174789	0	0	5.56008e-06	5.05658e-05	1.20669e-06
F:Methanobacteriaceae	0	0	5.67102e-06	3.79135e-06	0.000247381	0.000487076	3.46295e-05	5.90247e-06	5.36697e-05	0	0.000479298	0.00186431	1.38706e-05	1.08944e-05	0.00181434	0.00968778	0.00284554	0.00379024	1.3946e-05	0.000462659	1.65034e-05	5.29656e-05	0	0.000144062	1.44808e-06	1.53393e-06	0.000629554	0.00368764	0.0322345	1.20504e-05	0.000174789	0	0	5.56008e-06	5.05658e-05	0
G:Methanothermobacter	0	0	0	0	0	0	0	1.18049e-06	0	0	0	0	0	0	0	0	0	0	0	0	0	0	0	0	0	0	0	0	0	0	0	0	0	0	0	0
S:Methanothermobacter_thermautotrophicus	0	0	0	0	0	0	0	1.18049e-06	0	0	0	0	0	0	0	0	0	0	0	0	0	0	0	0	0	0	0	0	0	0	0	0	0	0	0	0
G:Methanosphaera	0	0	0	0	0	0	0	0	0	0	0	0	0	0	0	0	0	0	0	0	0	0	0	0	0	0	0	0	0	0	0	0	0	0	1.54507e-05	0
S:Methanosphaera_stadtmanae	0	0	0	0	0	0	0	0	0	0	0	0	0	0	0	0	0	0	0	0	0	0	0	0	0	0	0	0	0	0	0	0	0	0	1.54507e-05	0
G:Methanobrevibacter	0	0	5.67102e-06	3.79135e-06	0.000247381	0.000487076	3.46295e-05	4.72198e-06	5.36697e-05	0	0.000479298	0.00186431	1.38706e-05	1.08944e-05	0.00181434	0.00968778	0.00284554	0.00379024	1.3946e-05	0.000462659	1.65034e-05	5.29656e-05	0	0.000144062	1.44808e-06	1.53393e-06	0.000629554	0.00368764	0.0322345	1.20504e-05	0.000174789	0	0	5.56008e-06	3.51152e-05	0
S:Methanobrevibacter_smithii	0	0	5.67102e-06	3.79135e-06	0.000160798	0.000487076	3.46295e-05	2.36099e-06	5.36697e-05	0	0.000454334	0.00186271	1.38706e-05	1.08944e-05	0.00181434	0.00967887	0.00284035	0.00379024	1.3946e-05	0.000278235	1.32028e-05	5.13606e-05	0	0.000144062	1.44808e-06	1.53393e-06	0.000629554	0.00367007	0.0322108	1.20504e-05	0	0	0	5.56008e-06	3.51152e-05	0
F:WSA2	0	0	0	0	0	0	0	0	0	0	0	0	0	0	0	0	0	0	0	0	0	0	0	0	0	0	0	0	0	0	0	0	0	0	0	1.20669e-06
C:Methanococci	0	0	0	0	0	0	0	1.18049e-06	0	0	0	0	0	0	0	0	0	0	0	0	0	0	0	0	0	0	0	0	0	0	0	0	0	0	0	0
O:Methanococcales	0	0	0	0	0	0	0	1.18049e-06	0	0	0	0	0	0	0	0	0	0	0	0	0	0	0	0	0	0	0	0	0	0	0	0	0	0	0	0
F:Methanococcaceae	0	0	0	0	0	0	0	1.18049e-06	0	0	0	0	0	0	0	0	0	0	0	0	0	0	0	0	0	0	0	0	0	0	0	0	0	0	0	0
G:Methanothermococcus	0	0	0	0	0	0	0	1.18049e-06	0	0	0	0	0	0	0	0	0	0	0	0	0	0	0	0	0	0	0	0	0	0	0	0	0	0	0	0
C:Halobacteria	0	0	0	0	0	0	0	0	0	1.1876e-06	0	0	0	0	0	1.48563e-06	0	0	0	0	0	0	0	0	0	0	0	0	0	0	0	0	0	0	0	0
O:Halobacteriales	0	0	0	0	0	0	0	0	0	1.1876e-06	0	0	0	0	0	1.48563e-06	0	0	0	0	0	0	0	0	0	0	0	0	0	0	0	0	0	0	0	0
F:Halobacteriaceae	0	0	0	0	0	0	0	0	0	1.1876e-06	0	0	0	0	0	1.48563e-06	0	0	0	0	0	0	0	0	0	0	0	0	0	0	0	0	0	0	0	0
G:Natrialba	0	0	0	0	0	0	0	0	0	1.1876e-06	0	0	0	0	0	0	0	0	0	0	0	0	0	0	0	0	0	0	0	0	0	0	0	0	0	0
S:Natrialba_magadii	0	0	0	0	0	0	0	0	0	1.1876e-06	0	0	0	0	0	0	0	0	0	0	0	0	0	0	0	0	0	0	0	0	0	0	0	0	0	0
G:Halococcus	0	0	0	0	0	0	0	0	0	0	0	0	0	0	0	1.48563e-06	0	0	0	0	0	0	0	0	0	0	0	0	0	0	0	0	0	0	0	0
C:Thermoplasmata	0	0	0	0	0	0	0	0	0	0	0	0	0	0	0	2.97126e-06	0.000166102	0	0	0	0	0	0	0	0	0	0	0	5.65995e-06	0	0	0	0	0	0	0
O:E2	0	0	0	0	0	0	0	0	0	0	0	0	0	0	0	2.97126e-06	0.000166102	0	0	0	0	0	0	0	0	0	0	0	5.65995e-06	0	0	0	0	0	0	0
F:pMC2A33	0	0	0	0	0	0	0	0	0	0	0	0	0	0	0	0	0	0	0	0	0	0	0	0	0	0	0	0	0	0	0	0	0	0	0	0
F:WCHD3-02	0	0	0	0	0	0	0	0	0	0	0	0	0	0	0	2.97126e-06	0.000166102	0	0	0	0	0	0	0	0	0	0	0	5.65995e-06	0	0	0	0	0	0	0

## Sheet: Table_S4
Table S4 Taxa significantly changed between samples at M0 and M3
	mean % of reads			Wilcoxon
ORDER	M0		M3	p-value		FDR
Bdellovibrionales	4.39*10-5		0	0.040		0.662
Flavobacteriales	4.38*10-4		2.26*10-3	0.050		0.662
FAMILY	M0		M3	p-value		FDR
Pseudoalteromonadaceae	9.71*10-6		9.21*10-4	0.009		0.767
Nitrospiraceae	0		6.06*10-5	0.040		0.767
Acetobacteraceae	0		4.95*10-5	0.040		0.767
Flavobacteriaceae	4.21*10-4		0.002	0.050		0.767
GENUS	M0		M3	p-value		FDR
Proteus	0.002		0.004	0.021		0.665
Pseudoalteromonas	9.71*10-6		9.21*10-4	0.009		0.665
Rhizobium	6.13*10-5		0	0.019		0.665
Nitrospira	0		6.06*10-5	0.040		0.665
Afipia	1.53*10-4		0	0.040		0.665
Anaerovorax	1.02*10-4		8.83*10-4	0.043		0.665
SPECIES	M0		M3	p-value		FDR
Staphylococcus epidermidis	4.36*10-5		2.38*10-4	0.026		0.639
Brevibacterium stationis	0		5.32*10-4	0.002		0.639
Staphylococcus hominis	2.90*10-5		2.52*10-4	0.027		0.639
Pediococcus acidilactici	0.029		0.014	0.031		0.639
Clostridium hylemonae	1.04*10-4		3.65*10-4	0.032		0.639
Sphingomonas echinoides	3.23*10-5		1.69*10-4	0.038		0.639
Bacteroides ovatus	0.114		0.182	0.047		0.639

## Sheet: Table_S5
Table S5 Significant differentially present taxa between R and NR samples at M0
	mean % of reads		Wilcoxon
ORDER	R	NR	p-value	FDR
Xanthomonadales	5.17*10-4	3.09*10-5	0.023	0.751
Burkholderiales	1.526	6.03*10-4	0.045	0.751
FAMILY	R	NR	p-value	FDR
Xanthomonadaceae	5.17*10-4	0	0.023	0.800
Carnobacteriaceae	0.005	0.025	0.045	0.800
Microbacteriaceae	1.31*10-5	2.94*10-4	0.048	0.800
GENUS	R	NR	p-value	FDR
Cryocola	0.001	5.14*10-5	0.047	0.769
Butyrivibrio	3.81*10-4	1.09*10-4	0.045	0.769
Serratia	3.25*10-5	0.006	0.004	0.769
Sutterella	0.008	0.034	0.048	0.769
SPECIES	R	NR	p-value	FDR
Coprococcus eutactus	0.038	0.007	0.045	0.738
Weissella cibaria	0	2.42*10-4	0.045	0.738
Serratia marcescens	3.25*10-5	0.004	0.004	0.738
Bacteroides eggerthii	0.059	2.01*10-4	0.007	0.738
Klebsiella oxytoca	3.25*10-5	0.028	0.038	0.639
Bradyrhizobium elkanii	0.007	3.30*10-4	0.042	0.738
Enterococcus gallinarum	0	0.002	0.045	0.738

## Sheet: Table_S6
Table S6 Significantly differentially present taxa between R and NR samples at M3
	mean % of reads		Wilcoxon
FAMILY	R	NR	p-value	FDR
Aerococcaceae	9.44*10-5	0.003	0.042	0.874
GENUS	R	NR	p-value	FDR
Micrococcus	4.91*10-4	5.99*10-5	0.014	0.865
Parascardovia	2.03*10-4	0	0.023	0.865
Anaerofustis	2.37*10-4	0.003	0.023	0.865
Subdoligranulum	0.009	9.69*10-4	0.023	0.865
Eubacterium	3.599	0.990	0.045	0.865
Dialister	4.004	0.990	0.045	0.865
Salmonella	0	3.20*10-4	0.021	0.865
SPECIES	R	NR	p-value	FDR
Lactobacillus delbrueckii	0.004	7.76*10-5	0.007	0.762
Bacteroides eggerthii	0.034	1.45*10-4	0.010	0.762
Parascardovia denticolens	2.03*10-4	0	0.023	0.762
Coprococcus catus	0.015	0.004	0.045	0.762

## Sheet: Table_S7
patient	effect	order	z-score	p-value	# reads M0	proportion M0	# reads M3	proportion M3
P1	R	O:Verrucomicrobiales	1.78743	0.123159	118	0.000466709	127	0.000586221
P1	R	O:Actinomycetales	-0.865437	0.515732	66	0.000261041	48	0.000221564
P1	R	O:Bifidobacteriales	-20.5814	1.93464e-93	1874	0.00741198	651	0.00300496
P1	R	O:Coriobacteriales	-2.77582	0.0101655	109	0.000431113	60	0.000276955
P1	R	O:Streptophyta	-0.445152	0.787452	2	7.91033e-06	1	4.61591e-06
P1	R	O:Erysipelotrichales	-115.173	0	30028	0.118766	6229	0.0287525
P1	R	O:RF39	-29.6299	4.92033e-192	1029	0.00406986	2	9.23182e-06
P1	R	O:Clostridiales	97.5888	0	198571	0.785381	193155	0.891586
P1	R	O:Lactobacillales	3.29689	0.002133	215	0.00085036	250	0.00115398
P1	R	O:Turicibacterales	10.2019	7.7804e-24	162	0.000640737	353	0.00162942
P1	R	O:Bacillales	1.76852	0.123159	3	1.18655e-05	8	3.69273e-05
P1	R	O:Bacteroidales	-24.1576	3.73137e-128	11870	0.0469478	7150	0.0330038
P1	R	O:Caulobacterales	1.51855	0.193315	1	3.95516e-06	4	1.84636e-05
P1	R	O:Sphingomonadales	-0.897514	0.515732	11	4.35068e-05	6	2.76955e-05
P1	R	O:Rhizobiales	0.384141	0.800999	138	0.000545813	124	0.000572373
P1	R	O:Desulfovibrionales	-4.43346	2.47284e-05	29	0.0001147	2	9.23182e-06
P1	R	O:Enterobacteriales	-7.18352	2.03821e-12	161	0.000636781	43	0.000198484
P1	R	O:Pseudomonadales	0.566295	0.721508	4	1.58207e-05	5	2.30796e-05
P1	R	O:Oceanospirillales	3.55629	0.000902714	1026	0.004058	1028	0.00474516
P1	R	O:Aeromonadales	0.109348	0.912927	1	3.95516e-06	1	4.61591e-06
P1	R	O:Alteromonadales	3.21606	0.00259926	358	0.00141595	388	0.00179097
P1	R	O:Pasteurellales	-0.275656	0.853977	3	1.18655e-05	2	9.23182e-06
P1	R	O:Neisseriales	0.154641	0.912927	2	7.91033e-06	2	9.23182e-06
P1	R	O:Burkholderiales	9.08839	3.44627e-19	6802	0.026903	6795	0.0313651
P2	R	O:Verrucomicrobiales	1.59758	0.159086	10	5.67102e-05	101	9.57316e-05
P2	R	O:Actinomycetales	0.421494	0.761228	76	0.000430998	479	0.000454014
P2	R	O:Bifidobacteriales	62.9247	0	9063	0.0513965	103435	0.0980396
P2	R	O:Coriobacteriales	-54.7606	0	2659	0.0150793	4561	0.00432309
P2	R	O:Streptophyta	6.15887	1.36062e-09	9	5.10392e-05	332	0.000314682
P2	R	O:Erysipelotrichales	-24.6876	4.72413e-134	13352	0.0757195	63661	0.0603403
P2	R	O:RF39	0.146982	0.883146	1	5.67102e-06	7	6.63486e-06
P2	R	O:Acholeplasmatales	-1.44053	0.204876	1	5.67102e-06	1	9.47838e-07
P2	R	O:Clostridiales	-47.7294	0	140358	0.795974	783714	0.742834
P2	R	O:Lactobacillales	-16.8455	3.26928e-63	4185	0.0237332	18845	0.017862
P2	R	O:Turicibacterales	5.49754	6.67535e-08	9	5.10392e-05	284	0.000269186
P2	R	O:Gemellales	0.446913	0.761228	5	2.83551e-05	37	3.507e-05
P2	R	O:Bacillales	-0.31668	0.781546	9	5.10392e-05	48	4.54962e-05
P2	R	O:Bacteroidales	95.6443	0	1141	0.00647064	65609	0.0621867
P2	R	O:Caulobacterales	-0.940155	0.42979	1	5.67102e-06	2	1.89568e-06
P2	R	O:Sphingomonadales	-3.80875	0.000226968	6	3.40261e-05	5	4.73919e-06
P2	R	O:Rhodobacterales	-0.940155	0.42979	1	5.67102e-06	2	1.89568e-06
P2	R	O:Rhizobiales	-34.644	2.38581e-262	259	0.0014688	53	5.02354e-05
P2	R	O:Desulfovibrionales	8.447	5.97764e-17	49	0.00027788	944	0.000894759
P2	R	O:Enterobacteriales	34.4075	7.24517e-259	5	2.83551e-05	7107	0.00673628
P2	R	O:Pseudomonadales	2.09599	0.0551855	1	5.67102e-06	38	3.60178e-05
P2	R	O:Oceanospirillales	-12.608	4.96288e-36	699	0.00396405	2453	0.00232505
P2	R	O:Alteromonadales	-11.7129	2.58806e-31	341	0.00193382	994	0.000942151
P2	R	O:Pasteurellales	-9.14739	1.2637e-19	156	0.00088468	404	0.000382926
P2	R	O:Burkholderiales	-126.125	0	3733	0.0211699	1047	0.000992386
P2	R	O:Methanobacteriales	-0.362577	0.776664	1	5.67102e-06	4	3.79135e-06
P3	R	O:Verrucomicrobiales	-144.394	0	3001	0.0185597	9	7.99942e-06
P3	R	O:Actinomycetales	16.0118	2.20061e-57	98	0.000606083	3048	0.00270914
P3	R	O:Bifidobacteriales	30.4713	1.95537e-203	4829	0.0298651	52396	0.0465708
P3	R	O:Coriobacteriales	-45.7229	0	1297	0.00802132	2053	0.00182476
P3	R	O:Streptophyta	-5.5026	5.84736e-08	10	6.18452e-05	8	7.11059e-06
P3	R	O:EW055	2.03043	0.0503729	11	6.80297e-05	143	0.000127102
P3	R	O:Erysipelotrichales	-24.1467	2.24521e-128	8713	0.0538857	46042	0.0409232
P3	R	O:RF39	-57.7083	0	481	0.00297475	2	1.77765e-06
P3	R	O:Clostridiales	-15.7151	2.29132e-55	124287	0.768656	844518	0.750628
P3	R	O:Lactobacillales	-119.011	0	11660	0.0721115	23265	0.0206785
P3	R	O:Turicibacterales	4.18247	4.00503e-05	21	0.000129875	362	0.000321754
P3	R	O:Gemellales	-1.44381	0.161732	16	9.89523e-05	75	6.66618e-05
P3	R	O:Bacillales	-2.72435	0.00847739	7	4.32916e-05	15	1.33324e-05
P3	R	O:Bacteroidales	93.2684	0	3607	0.0223076	101549	0.0902592
P3	R	O:Rhizobiales	-19.2926	1.55046e-82	96	0.000593714	51	4.533e-05
P3	R	O:Desulfovibrionales	-0.671126	0.50214	303	0.00187391	2023	0.00179809
P3	R	O:Enterobacteriales	71.2131	0	984	0.00608557	47370	0.0421036
P3	R	O:Pseudomonadales	-1.59716	0.125262	1	6.18452e-06	1	8.88824e-07
P3	R	O:Xanthomonadales	-2.12767	0.0417051	3	1.85536e-05	5	4.44412e-06
P3	R	O:Oceanospirillales	-17.863	5.20877e-71	241	0.00149047	444	0.000394638
P3	R	O:Alteromonadales	-11.1865	8.47621e-29	104	0.00064319	205	0.000182209
P3	R	O:Pasteurellales	-9.09834	1.52866e-19	16	9.89523e-05	4	3.5553e-06
P3	R	O:Burkholderiales	-78.9553	0	1760	0.0108848	1107	0.000983928
P3	R	O:Campylobacterales	1.1939	0.242206	3	1.85536e-05	42	3.73306e-05
P3	R	O:Methanobacteriales	4.21704	3.64008e-05	40	0.000247381	548	0.000487076
P4	R	O:Spartobacteriales	0.0822245	0.934468	6	9.03379e-06	8	9.44395e-06
P4	R	O:Verrucomicrobiales	-0.762644	0.493427	10	1.50563e-05	9	1.06244e-05
P4	R	O:Actinomycetales	-1.08156	0.346514	456	0.000686568	543	0.000641008
P4	R	O:Bifidobacteriales	0.444998	0.678199	1176	0.00177062	1526	0.00180143
P4	R	O:Coriobacteriales	-11.7992	9.39354e-32	229	0.00034479	64	7.55516e-05
P4	R	O:Streptophyta	-11.9791	1.18181e-32	136	0.000204766	10	1.18049e-05
P4	R	O:CW040	-4.52344	9.92696e-06	42	6.32365e-05	15	1.77074e-05
P4	R	O:EW055	-25.2365	5.48542e-140	915	0.00137765	211	0.000249084
P4	R	O:Erysipelotrichales	40.5839	0	19000	0.028607	34660	0.0409159
P4	R	O:RF39	4.64125	5.96408e-06	2	3.01126e-06	34	4.01368e-05
P4	R	O:Clostridiales	-118.218	0	578642	0.871222	676431	0.798523
P4	R	O:Lactobacillales	234.533	0	11257	0.0169489	99059	0.116939
P4	R	O:Turicibacterales	-47.1076	0	1828	0.00275229	36	4.24978e-05
P4	R	O:Gemellales	-5.01899	9.47226e-07	91	0.000137012	49	5.78442e-05
P4	R	O:Bacillales	-1.77147	0.107771	18	2.71014e-05	12	1.41659e-05
P4	R	O:Flavobacteriales	-2.66925	0.011222	21	3.16183e-05	10	1.18049e-05
P4	R	O:Sphingobacteriales	-1.02275	0.362077	6	9.03379e-06	4	4.72198e-06
P4	R	O:Bacteroidales	-29.466	3.04621e-190	30233	0.0455198	30524	0.0360334
P4	R	O:Fusobacteriales	-18.6915	1.79829e-77	366	0.000551061	41	4.84003e-05
P4	R	O:Sphingomonadales	1.62112	0.136726	14	2.10788e-05	30	3.54148e-05
P4	R	O:Rhodobacterales	-1.00404	0.362077	7	1.05394e-05	5	5.90247e-06
P4	R	O:Rhizobiales	8.61266	1.3831e-17	301	0.000453195	690	0.000814541
P4	R	O:Desulfovibrionales	-11.1339	1.90045e-28	107	0.000161103	4	4.72198e-06
P4	R	O:Enterobacteriales	-65.8777	0	4829	0.0072707	658	0.000776765
P4	R	O:Pseudomonadales	-1.61712	0.136726	15	2.25845e-05	10	1.18049e-05
P4	R	O:Oceanospirillales	-16.4606	1.98302e-60	798	0.00120149	380	0.000448588
P4	R	O:Aeromonadales	-0.703389	0.515042	4	6.02253e-06	3	3.54148e-06
P4	R	O:Alteromonadales	-9.21731	6.29603e-20	436	0.000656455	278	0.000328177
P4	R	O:Pasteurellales	-53.2912	0	2259	0.00340122	14	1.65269e-05
P4	R	O:Burkholderiales	-96.2906	0	10914	0.0164325	1739	0.00205288
P4	R	O:Methanobacteriales	-4.07216	7.21974e-05	23	3.46295e-05	5	5.90247e-06
P5	R	O:Spartobacteriales	-3.9685	0.000116528	31	5.0417e-05	12	1.42513e-05
P5	R	O:Verrucomicrobiales	129.207	0	247	0.00040171	23400	0.02779
P5	R	O:Actinomycetales	2.21248	0.0371935	396	0.000644036	625	0.000742253
P5	R	O:Bifidobacteriales	72.5396	0	1070	0.0017402	10598	0.0125862
P5	R	O:Coriobacteriales	4.7986	3.08899e-06	6547	0.0106477	9677	0.0114925
P5	R	O:Streptophyta	-13.2124	2.15662e-39	265	0.000430984	77	9.14456e-05
P5	R	O:CW040	-3.30936	0.00142724	25	4.06589e-05	11	1.30637e-05
P5	R	O:EW055	-4.90662	1.91934e-06	540	0.000878232	550	0.000653183
P5	R	O:I025	-1.83532	0.0876036	55	8.94495e-05	53	6.29431e-05
P5	R	O:Erysipelotrichales	70.0843	0	6742	0.0109649	23301	0.0276724
P5	R	O:RF39	84.6586	0	354	0.00057573	11000	0.0130637
P5	R	O:Clostridiales	-81.786	0	555133	0.902843	722251	0.857749
P5	R	O:Lactobacillales	-109.066	0	14175	0.0230536	2854	0.00338942
P5	R	O:Turicibacterales	19.2922	2.01173e-82	49	7.96914e-05	674	0.000800446
P5	R	O:Gemellales	-6.43203	2.80873e-10	100	0.000162635	46	5.46298e-05
P5	R	O:Bacillales	4.59499	7.84403e-06	12	1.95163e-05	63	7.48191e-05
P5	R	O:Sphingobacteriales	-1.71122	0.109747	4	6.50542e-06	1	1.1876e-06
P5	R	O:Bacteroidales	-21.4474	2.00218e-101	25755	0.0418868	29484	0.0350153
P5	R	O:Fusobacteriales	-0.477066	0.680228	35	5.69224e-05	43	5.1067e-05
P5	R	O:Sphingomonadales	2.3757	0.025398	1	1.62635e-06	11	1.30637e-05
P5	R	O:Rhizobiales	-1.12323	0.303152	349	0.000567598	441	0.000523734
P5	R	O:Desulfovibrionales	-12.1772	1.08418e-33	220	0.000357798	62	7.36315e-05
P5	R	O:Enterobacteriales	21.0634	6.24821e-98	1457	0.0023696	3775	0.00448321
P5	R	O:Pseudomonadales	-4.24397	3.74609e-05	41	6.66805e-05	18	2.13769e-05
P5	R	O:Xanthomonadales	0.311096	0.782718	1	1.62635e-06	2	2.37521e-06
P5	R	O:Oceanospirillales	-1.13507	0.303152	385	0.000626147	488	0.000579551
P5	R	O:Chromatiales	-0.0782333	0.937642	15	2.43953e-05	20	2.37521e-05
P5	R	O:Alteromonadales	-0.866431	0.430822	240	0.000390325	305	0.000362219
P5	R	O:Burkholderiales	-6.44773	2.74392e-10	567	0.000922143	527	0.000625868
P7	PR	O:Actinomycetales	1.4002	0.195091	56	0.00027959	216	0.000344769
P7	PR	O:Bifidobacteriales	19.6691	1.15082e-85	270	0.00134803	2754	0.00439581
P7	PR	O:Coriobacteriales	27.2389	9.32877e-163	1008	0.00503263	7599	0.0121292
P7	PR	O:YS2	-12.2011	6.35105e-34	77	0.000384437	24	3.83077e-05
P7	PR	O:CW040	0.611126	0.560442	2	9.98537e-06	10	1.59615e-05
P7	PR	O:EW055	4.65999	4.82651e-06	3	1.49781e-05	88	0.000140462
P7	PR	O:Solibacterales	-0.850779	0.424143	1	4.99269e-06	1	1.59615e-06
P7	PR	O:Erysipelotrichales	-23.5683	2.95493e-122	1955	0.0097607	3147	0.0050231
P7	PR	O:RF39	5.27875	2.21884e-07	2	9.98537e-06	101	0.000161212
P7	PR	O:Clostridiales	-82.0177	0	165163	0.824607	459980	0.734199
P7	PR	O:Natranaerobiales	-0.850779	0.424143	1	4.99269e-06	1	1.59615e-06
P7	PR	O:Lactobacillales	-58.2644	0	4511	0.022522	4423	0.00705979
P7	PR	O:Turicibacterales	7.9998	2.25874e-15	8	3.99415e-05	254	0.000405423
P7	PR	O:Gemellales	-0.389201	0.697128	11	5.49195e-05	30	4.78846e-05
P7	PR	O:Bacillales	4.73092	3.60086e-06	9	4.49342e-05	125	0.000199519
P7	PR	O:Sphingobacteriales	-3.79712	0.000212264	6	2.99561e-05	1	1.59615e-06
P7	PR	O:Bacteroidales	60.65	0	23993	0.11979	111111	0.17735
P7	PR	O:Fusobacteriales	3.24749	0.00160781	5	2.49634e-05	63	0.000100558
P7	PR	O:Rhizobiales	-21.748	2.32532e-104	156	0.000778859	3	4.78846e-06
P7	PR	O:Rhodospirillales	-0.850779	0.424143	1	4.99269e-06	1	1.59615e-06
P7	PR	O:Desulfovibrionales	28.7619	3.10379e-181	80	0.000399415	3124	0.00498638
P7	PR	O:Enterobacteriales	101.831	0	60	0.000299561	31626	0.05048
P7	PR	O:Pseudomonadales	-2.75777	0.00767156	7	3.49488e-05	5	7.98077e-06
P7	PR	O:Oceanospirillales	-12.4124	4.99478e-35	190	0.00094861	175	0.000279327
P7	PR	O:Alteromonadales	-11.9404	1.40866e-32	107	0.000534217	61	9.73654e-05
P7	PR	O:Pasteurellales	-14.8914	9.8832e-50	141	0.000703969	64	0.000102154
P7	PR	O:Burkholderiales	-49.8355	0	1985	0.00991048	1225	0.00195529
P7	PR	O:Campylobacterales	1.81714	0.0872463	2	9.98537e-06	22	3.51154e-05
P7	PR	O:Methanobacteriales	13.8104	5.32931e-43	96	0.000479298	1168	0.00186431
P8	PR	O:Verrucomicrobiales	15.6196	1.28458e-54	4	6.16472e-06	467	0.000391361
P8	PR	O:Actinomycetales	4.66967	4.25914e-06	132	0.000203436	387	0.000324319
P8	PR	O:Bifidobacteriales	188.624	0	4526	0.00697538	81628	0.0684069
P8	PR	O:Coriobacteriales	8.41507	6.73132e-17	624	0.000961696	1697	0.00142214
P8	PR	O:Streptophyta	0.216698	0.828444	10	1.54118e-05	20	1.67607e-05
P8	PR	O:EW055	-1.06954	0.325516	22	3.39059e-05	30	2.5141e-05
P8	PR	O:Erysipelotrichales	-97.439	0	43582	0.0671677	42332	0.0354756
P8	PR	O:RF39	14.9469	3.26443e-50	14	2.15765e-05	473	0.000396389
P8	PR	O:Clostridiales	-126.811	0	569690	0.877994	960102	0.804597
P8	PR	O:Lactobacillales	119.705	0	3457	0.00532785	39674	0.0332481
P8	PR	O:Turicibacterales	-3.61194	0.000405226	40	6.16472e-05	32	2.6817e-05
P8	PR	O:Gemellales	0.582438	0.601686	23	3.54471e-05	49	4.10636e-05
P8	PR	O:Bacillales	1.45217	0.175746	10	1.54118e-05	31	2.5979e-05
P8	PR	O:Bacteroidales	22.8577	3.26688e-115	20899	0.0322091	46323	0.0388202
P8	PR	O:Fusobacteriales	15.5305	4.70614e-54	48	7.39766e-05	641	0.000537179
P8	PR	O:Rhodobacterales	5.00876	8.21733e-07	3	4.62354e-06	59	4.94439e-05
P8	PR	O:Desulfovibrionales	3.59054	0.000416839	427	0.000658083	967	0.000810378
P8	PR	O:Enterobacteriales	49.1058	0	1970	0.00303612	11253	0.00943038
P8	PR	O:Oceanospirillales	26.48	4.93768e-154	259	0.000399165	2287	0.00191658
P8	PR	O:Aeromonadales	-59.7543	0	2329	0.00358941	206	0.000172635
P8	PR	O:Alteromonadales	14.8472	1.33972e-49	72	0.000110965	687	0.000575728
P8	PR	O:Pasteurellales	27.9287	4.09642e-171	49	7.55178e-05	1651	0.00138359
P8	PR	O:Burkholderiales	7.94033	3.22627e-15	521	0.000802954	1434	0.00120174
P8	PR	O:Methanobacteriales	-0.558334	0.601686	9	1.38706e-05	13	1.08944e-05
P9	PR	O:Verrucomicrobiales	157.41	0	27	2.68423e-05	16481	0.0244846
P9	PR	O:Synergistales	-0.615836	0.637633	3	2.98247e-06	1	1.48563e-06
P9	PR	O:Actinomycetales	7.0436	3.74681e-12	135	0.000134211	195	0.000289697
P9	PR	O:Bifidobacteriales	34.9326	1.26908e-266	1748	0.00173779	3171	0.00471093
P9	PR	O:Coriobacteriales	-19.2799	2.53359e-82	3351	0.00333142	1182	0.00175601
P9	PR	O:Streptophyta	5.34038	1.56212e-07	4	3.97663e-06	27	4.0112e-05
P9	PR	O:EW055	2.52117	0.0178232	39	3.87722e-05	45	6.68533e-05
P9	PR	O:I025	-0.651095	0.633828	7	6.95911e-06	3	4.45688e-06
P9	PR	O:Erysipelotrichales	-0.698044	0.620992	2489	0.00247446	1629	0.00242009
P9	PR	O:RF39	23.6956	1.42478e-123	1337	0.00132919	2016	0.00299503
P9	PR	O:Anaeroplasmatales	-6.80013	1.96758e-11	94	9.34509e-05	7	1.03994e-05
P9	PR	O:Acholeplasmatales	0.285956	0.774912	1	9.94158e-07	1	1.48563e-06
P9	PR	O:Clostridiales	134.467	0	833143	0.828276	607289	0.902206
P9	PR	O:Lactobacillales	29.9156	4.92902e-196	1268	0.00126059	2311	0.00343329
P9	PR	O:Turicibacterales	-31.6964	7.95641e-220	1787	0.00177656	77	0.000114393
P9	PR	O:Gemellales	6.44598	2.04181e-10	27	2.68423e-05	70	0.000103994
P9	PR	O:Bacillales	-0.464524	0.708714	13	1.29241e-05	7	1.03994e-05
P9	PR	O:Flavobacteriales	2.46305	0.020038	1	9.94158e-07	6	8.91377e-06
P9	PR	O:Bacteroidales	-211.121	0	156941	0.156024	33980	0.0504816
P9	PR	O:Fusobacteriales	9.65969	1.02224e-21	17	1.69007e-05	95	0.000141135
P9	PR	O:Rhodobacterales	3.22045	0.00204786	1	9.94158e-07	9	1.33707e-05
P9	PR	O:Rhizobiales	2.3926	0.0232759	4	3.97663e-06	10	1.48563e-05
P9	PR	O:Desulfovibrionales	-15.9273	1.19158e-56	945	0.00093948	193	0.000286726
P9	PR	O:Enterobacteriales	40.6443	0	475	0.000472225	1956	0.00290589
P9	PR	O:Pseudomonadales	0.495291	0.708714	3	2.98247e-06	3	4.45688e-06
P9	PR	O:Oceanospirillales	11.327	2.57284e-29	275	0.000273394	430	0.00063882
P9	PR	O:Aeromonadales	0.285956	0.774912	1	9.94158e-07	1	1.48563e-06
P9	PR	O:Alteromonadales	9.19514	7.98954e-20	113	0.00011234	211	0.000313468
P9	PR	O:Pasteurellales	10.7503	1.4539e-26	1281	0.00127352	1304	0.00193726
P9	PR	O:Methylophilales	0.285956	0.774912	1	9.94158e-07	1	1.48563e-06
P9	PR	O:Burkholderiales	2.3584	0.0244718	276	0.000274388	228	0.000338723
P9	PR	O:Methanobacteriales	71.0926	0	1825	0.00181434	6521	0.00968778
P10	PR	O:Verrucomicrobiales	-71.3251	0	11038	0.011459	101	0.000218626
P10	PR	O:Synergistales	-91.0511	0	17084	0.0177356	1	2.16461e-06
P10	PR	O:Actinomycetales	-8.71341	5.15997e-18	362	0.000375806	51	0.000110395
P10	PR	O:Bifidobacteriales	169.959	0	2689	0.00279155	18160	0.0393094
P10	PR	O:Coriobacteriales	-15.46	1.50676e-53	888	0.000921867	91	0.00019698
P10	PR	O:Streptophyta	18.0001	5.44096e-72	4	4.15255e-06	163	0.000352832
P10	PR	O:CW040	0.0340229	0.972859	2	2.07628e-06	1	2.16461e-06
P10	PR	O:EW055	-3.45832	0.000760975	136	0.000141187	34	7.35969e-05
P10	PR	O:I025	-1.65268	0.114796	10	1.03814e-05	1	2.16461e-06
P10	PR	O:Erysipelotrichales	-8.46283	4.29817e-17	2059	0.00213753	681	0.0014741
P10	PR	O:RF39	-44.0888	0	4057	0.00421173	3	6.49384e-06
P10	PR	O:Clostridiales	60.71	0	636346	0.660615	328658	0.711418
P10	PR	O:Lactobacillales	-60.8826	0	10122	0.010508	521	0.00112776
P10	PR	O:Turicibacterales	-9.52349	3.3492e-21	292	0.000303136	23	4.97861e-05
P10	PR	O:Gemellales	-1.42623	0.172258	18	1.86865e-05	4	8.65846e-06
P10	PR	O:Bacteroidales	72.0253	0	166394	0.17274	103120	0.223215
P10	PR	O:Fusobacteriales	10.383	6.3839e-25	9	9.34324e-06	67	0.000145029
P10	PR	O:Rhodobacterales	-1.00849	0.337311	9	9.34324e-06	2	4.32923e-06
P10	PR	O:Rhizobiales	-2.91177	0.00479185	64	6.64408e-05	13	2.814e-05
P10	PR	O:Desulfovibrionales	2.74151	0.0077837	3970	0.00412141	2051	0.00443962
P10	PR	O:Enterobacteriales	-203.642	0	101540	0.105413	4513	0.00976891
P10	PR	O:Pseudomonadales	-0.217205	0.858717	5	5.19069e-06	2	4.32923e-06
P10	PR	O:Oceanospirillales	15.5479	4.18291e-54	312	0.000323899	446	0.000965418
P10	PR	O:Alteromonadales	8.09967	8.57267e-16	123	0.000127691	152	0.000329021
P10	PR	O:Pasteurellales	7.68708	2.21832e-14	2	2.07628e-06	32	6.92677e-05
P10	PR	O:Burkholderiales	40.7628	0	2051	0.00212922	2983	0.00645705
P10	PR	O:Campylobacterales	1.81972	0.0837592	1	1.03814e-06	3	6.49384e-06
P10	PR	O:Methanobacteriales	9.41767	8.6094e-21	2741	0.00284554	1751	0.00379024
P11	PR	O:Verrucomicrobiales	-0.692279	0.558585	1	6.97301e-06	3	3.19811e-06
P11	PR	O:Actinomycetales	5.66377	2.63263e-08	29	0.000202217	533	0.000568197
P11	PR	O:Bifidobacteriales	-81.8524	0	4001	0.027899	5673	0.00604762
P11	PR	O:Coriobacteriales	-59.9907	0	1061	0.00739837	632	0.000673734
P11	PR	O:Streptophyta	3.74506	0.000288564	2	1.3946e-05	118	0.000125792
P11	PR	O:CW040	1.21503	0.265903	3	2.0919e-05	40	4.26414e-05
P11	PR	O:EW055	6.0423	2.85986e-09	4	2.78921e-05	292	0.000311282
P11	PR	O:Erysipelotrichales	49.3144	0	5868	0.0409176	72359	0.0771373
P11	PR	O:RF39	45.9823	0	2063	0.0143853	36043	0.0384231
P11	PR	O:Clostridiales	20.8991	1.93968e-96	98838	0.689199	671665	0.716019
P11	PR	O:Lactobacillales	-79.6204	0	3756	0.0261906	5286	0.00563506
P11	PR	O:Turicibacterales	3.36515	0.00116573	2	1.3946e-05	100	0.000106604
P11	PR	O:Gemellales	-1.29256	0.241431	15	0.000104595	68	7.24904e-05
P11	PR	O:Bacillales	0.608078	0.599322	4	2.78921e-05	36	3.83773e-05
P11	PR	O:Sphingobacteriales	0.190147	0.849194	1	6.97301e-06	8	8.52828e-06
P11	PR	O:Bacteroidales	29.648	1.43831e-192	12813	0.0893452	108715	0.115894
P11	PR	O:Fusobacteriales	1.932	0.0711468	1	6.97301e-06	37	3.94433e-05
P11	PR	O:Sphingomonadales	4.1828	4.84946e-05	2	1.3946e-05	141	0.000150311
P11	PR	O:Rhizobiales	10.1934	4.52896e-24	55	0.000383516	1329	0.00141676
P11	PR	O:Syntrophobacterales	0.304035	0.811841	1	6.97301e-06	9	9.59432e-06
P11	PR	O:Desulfovibrionales	13.6852	3.06165e-42	657	0.00458127	7434	0.00792491
P11	PR	O:Desulfobacterales	0.190147	0.849194	1	6.97301e-06	8	8.52828e-06
P11	PR	O:Enterobacteriales	-211.922	0	13716	0.0956419	8960	0.00955168
P11	PR	O:Pseudomonadales	2.78559	0.0074337	2	1.3946e-05	76	8.10187e-05
P11	PR	O:Xanthomonadales	-1.53199	0.160673	1	6.97301e-06	1	1.06604e-06
P11	PR	O:Oceanospirillales	19.1225	5.25189e-81	29	0.000202217	2777	0.00296038
P11	PR	O:Aeromonadales	13.1071	6.85546e-39	151	0.00105293	2809	0.00299449
P11	PR	O:Alteromonadales	13.9164	1.3431e-43	25	0.000174325	1595	0.00170033
P11	PR	O:Pasteurellales	-15.688	5.31242e-55	70	0.000488111	39	4.15754e-05
P11	PR	O:Burkholderiales	36.7095	2.35332e-294	134	0.000934384	10519	0.0112136
P11	PR	O:Campylobacterales	2.88953	0.00561191	2	1.3946e-05	80	8.52828e-05
P11	PR	O:Methanobacteriales	7.88347	6.36842e-15	2	1.3946e-05	434	0.000462659
P12	PR	O:Spartobacteriales	-6.53196	1.1837e-10	70	0.000115524	12	1.92602e-05
P12	PR	O:Verrucomicrobiales	0.840719	0.413856	24	3.96083e-05	31	4.97556e-05
P12	PR	O:Actinomycetales	-41.838	0	2355	0.00388656	256	0.000410885
P12	PR	O:Bifidobacteriales	-4.80626	2.27012e-06	1983	0.00327263	1742	0.00279594
P12	PR	O:Coriobacteriales	37.4446	4.55688e-306	169	0.000278908	1899	0.00304793
P12	PR	O:Streptophyta	-0.416748	0.676863	161	0.000265706	158	0.000253593
P12	PR	O:CW040	4.49409	9.84504e-06	109	0.000179888	191	0.000306558
P12	PR	O:EW055	-35.3119	1.7051e-272	3184	0.0052547	970	0.00155687
P12	PR	O:I025	-5.69208	2.04763e-08	37	6.10628e-05	2	3.21004e-06
P12	PR	O:Erysipelotrichales	-23.6506	4.50582e-123	11753	0.0193965	8685	0.0139396
P12	PR	O:RF39	2.61075	0.0107716	3	4.95103e-06	14	2.24703e-05
P12	PR	O:Clostridiales	-301.257	0	493370	0.814231	350180	0.562045
P12	PR	O:Lactobacillales	188.4	0	49588	0.0818373	124910	0.200483
P12	PR	O:Turicibacterales	17.5467	1.7771e-68	41	6.76641e-05	427	0.000685343
P12	PR	O:Gemellales	14.7105	1.31683e-48	15	2.47552e-05	265	0.00042533
P12	PR	O:Bacillales	6.46922	1.69657e-10	1	1.65034e-06	46	7.38308e-05
P12	PR	O:Flavobacteriales	-1.37291	0.187971	4	6.60138e-06	1	1.60502e-06
P12	PR	O:Bacteroidales	232.46	0	34491	0.056922	122753	0.197021
P12	PR	O:Fusobacteriales	-5.30025	1.79247e-07	113	0.000186489	48	7.70409e-05
P12	PR	O:Sphingomonadales	-3.04342	0.00290048	16	2.64055e-05	3	4.81505e-06
P12	PR	O:Rhodobacterales	-3.47689	0.000683712	19	3.13566e-05	3	4.81505e-06
P12	PR	O:Rhizobiales	-14.2341	1.24564e-45	559	0.000922543	182	0.000292113
P12	PR	O:Desulfovibrionales	37.4308	6.37354e-306	596	0.000983605	2832	0.00454541
P12	PR	O:Enterobacteriales	15.637	1.05211e-54	3707	0.00611783	5312	0.00852586
P12	PR	O:Pseudomonadales	-1.70861	0.10049	7	1.15524e-05	2	3.21004e-06
P12	PR	O:Oceanospirillales	-20.9414	7.74888e-97	595	0.000981955	66	0.000105931
P12	PR	O:Aeromonadales	-1.02795	0.324938	3	4.95103e-06	1	1.60502e-06
P12	PR	O:Alteromonadales	-20.1121	1.79416e-89	574	0.000947298	72	0.000115561
P12	PR	O:Pasteurellales	12.8386	1.93063e-37	247	0.000407635	642	0.00103042
P12	PR	O:Burkholderiales	-12.8814	1.18351e-37	1774	0.00292771	1122	0.00180083
P12	PR	O:Methanobacteriales	3.41655	0.000819163	10	1.65034e-05	33	5.29656e-05
P13	NR	O:Verrucomicrobiales	-3.2084	0.00159145	10	1.24393e-05	4	2.29581e-06
P13	NR	O:Synergistales	-0.0656116	0.947687	1	1.24393e-06	2	1.1479e-06
P13	NR	O:Actinomycetales	37.4849	4.56687e-307	737	0.000916774	6181	0.0035476
P13	NR	O:Bifidobacteriales	-42.392	0	5429	0.00675328	5312	0.00304883
P13	NR	O:Coriobacteriales	-88.2273	0	4636	0.00576684	631	0.000362163
P13	NR	O:Streptophyta	9.74292	3.2272e-22	1	1.24393e-06	211	0.000121104
P13	NR	O:CW040	3.51537	0.000544542	12	1.49271e-05	74	4.24724e-05
P13	NR	O:EW055	-1.77402	0.0813053	373	0.000463985	722	0.000414393
P13	NR	O:Erysipelotrichales	-210.118	0	64840	0.0806562	41697	0.0239321
P13	NR	O:RF39	1.48014	0.143465	3	3.73178e-06	16	9.18323e-06
P13	NR	O:Clostridiales	-143.972	0	681360	0.847562	1339888	0.769031
P13	NR	O:Lactobacillales	194.553	0	2434	0.00302772	91363	0.0524379
P13	NR	O:Turicibacterales	24.8365	8.00343e-136	202	0.000251273	2246	0.0012891
P13	NR	O:Gemellales	-3.06293	0.00251651	32	3.98056e-05	33	1.89404e-05
P13	NR	O:Bacillales	31.8486	3.55843e-222	5	6.21963e-06	2223	0.00127589
P13	NR	O:Flavobacteriales	8.05846	1.1976e-15	1	1.24393e-06	146	8.37969e-05
P13	NR	O:Sphingobacteriales	-3.97509	9.08718e-05	9	1.11953e-05	1	5.73952e-07
P13	NR	O:Bacteroidales	154.338	0	35526	0.0441917	177350	0.10179
P13	NR	O:Fusobacteriales	52.6259	0	2779	0.00345687	16830	0.00965961
P13	NR	O:Sphingomonadales	10.1555	5.39572e-24	2	2.48785e-06	234	0.000134305
P13	NR	O:Rhizobiales	15.8507	2.87392e-56	2	2.48785e-06	555	0.000318543
P13	NR	O:Desulfovibrionales	26.7492	3.00902e-157	41	5.1001e-05	1759	0.00100958
P13	NR	O:Myxococcales	6.78225	1.74664e-11	2	2.48785e-06	110	6.31347e-05
P13	NR	O:Enterobacteriales	4.12556	4.98477e-05	3800	0.00472692	8919	0.00511907
P13	NR	O:Pseudomonadales	13.4164	8.84251e-41	4	4.97571e-06	411	0.000235894
P13	NR	O:Oceanospirillales	101.414	0	222	0.000276152	23248	0.0133432
P13	NR	O:Alteromonadales	64.4934	0	103	0.000128124	9519	0.00546345
P13	NR	O:Pasteurellales	2.15625	0.0343928	15	1.86589e-05	60	3.44371e-05
P13	NR	O:Neisseriales	4.37731	1.69303e-05	3	3.73178e-06	56	3.21413e-05
P13	NR	O:Burkholderiales	61.6583	0	726	0.000903091	11645	0.00668367
P13	NR	O:Campylobacterales	15.6644	5.13503e-55	1	1.24393e-06	537	0.000308212
P14	NR	O:Verrucomicrobiales	-5.40987	1.35153e-07	42	6.08193e-05	4	6.13572e-06
P14	NR	O:Actinomycetales	24.4953	6.22027e-132	48	6.95078e-05	693	0.00106301
P14	NR	O:Bifidobacteriales	226.006	0	2340	0.00338851	52627	0.0807262
P14	NR	O:Coriobacteriales	64.4749	0	2590	0.00375052	9224	0.014149
P14	NR	O:Streptophyta	-7.67582	3.79296e-14	227	0.000328714	83	0.000127316
P14	NR	O:EW055	-3.6572	0.000478103	38	5.5027e-05	11	1.68732e-05
P14	NR	O:Erysipelotrichales	2.88288	0.00656767	8697	0.0125939	8576	0.013155
P14	NR	O:RF39	-1.2778	0.251651	4	5.79232e-06	1	1.53393e-06
P14	NR	O:Clostridiales	-309.487	0	635356	0.920046	466067	0.714914
P14	NR	O:Lactobacillales	-103.215	0	22062	0.0319475	4612	0.00707449
P14	NR	O:Turicibacterales	-30.3675	6.32815e-202	1801	0.00260799	337	0.000516935
P14	NR	O:Gemellales	9.28574	4.01465e-20	2	2.89616e-06	87	0.000133452
P14	NR	O:Bacillales	-20.5616	2.01853e-93	478	0.000692182	10	1.53393e-05
P14	NR	O:Sphingobacteriales	1.4066	0.217562	1	1.44808e-06	4	6.13572e-06
P14	NR	O:Bacteroidales	263.918	0	12780	0.0185065	91638	0.140566
P14	NR	O:Fusobacteriales	13.8107	5.98874e-43	5	7.2404e-06	194	0.000297583
P14	NR	O:Caulobacterales	0.627476	0.589274	1	1.44808e-06	2	3.06786e-06
P14	NR	O:Sphingomonadales	0.627476	0.589274	1	1.44808e-06	2	3.06786e-06
P14	NR	O:Rhodobacterales	-1.81441	0.104422	6	8.68847e-06	1	1.53393e-06
P14	NR	O:Rhizobiales	2.43632	0.023428	3	4.34424e-06	12	1.84072e-05
P14	NR	O:Desulfovibrionales	1.47869	0.19889	57	8.25405e-05	70	0.000107375
P14	NR	O:Enterobacteriales	105.092	0	1283	0.00185789	13598	0.0208584
P14	NR	O:Pseudomonadales	-1.33529	0.237108	31	4.48905e-05	20	3.06786e-05
P14	NR	O:Oceanospirillales	0.40465	0.734716	903	0.00130762	869	0.00133299
P14	NR	O:Alteromonadales	1.20384	0.274382	455	0.000658876	465	0.000713278
P14	NR	O:Pasteurellales	-2.94828	0.00563899	12	1.73769e-05	1	1.53393e-06
P14	NR	O:Vibrionales	0.0407318	0.96751	1	1.44808e-06	1	1.53393e-06
P14	NR	O:Burkholderiales	18.5261	3.8153e-76	1145	0.00165805	2106	0.00323046
P14	NR	O:Campylobacterales	-3.77713	0.000317298	23	3.33058e-05	3	4.60179e-06
P14	NR	O:Methanobacteriales	0.0407318	0.96751	1	1.44808e-06	1	1.53393e-06
P15	NR	O:Verrucomicrobiales	-2.95229	0.00441601	33	2.68762e-05	4	6.39106e-06
P15	NR	O:Actinomycetales	-6.68756	4.23591e-11	323	0.000263061	70	0.000111844
P15	NR	O:Bifidobacteriales	-111.737	0	27518	0.0224115	723	0.00115518
P15	NR	O:Coriobacteriales	-31.5944	1.3723e-218	2910	0.00236999	222	0.000354704
P15	NR	O:Streptophyta	-3.90698	0.00014538	43	3.50205e-05	3	4.7933e-06
P15	NR	O:EW055	0.85807	0.455996	50	4.07215e-05	31	4.95307e-05
P15	NR	O:Erysipelotrichales	-208.539	0	93754	0.076356	2756	0.00440344
P15	NR	O:RF39	13.1788	2.71177e-39	21	1.7103e-05	124	0.000198123
P15	NR	O:Acholeplasmatales	0.485568	0.675525	1	8.1443e-07	1	1.59777e-06
P15	NR	O:Clostridiales	-205.617	0	865420	0.704824	346022	0.552862
P15	NR	O:Lactobacillales	-99.7233	0	22893	0.0186447	784	0.00125265
P15	NR	O:Turicibacterales	9.81784	1.88689e-22	515	0.000419431	484	0.000773319
P15	NR	O:Gemellales	3.30527	0.00139828	15	1.22164e-05	22	3.51508e-05
P15	NR	O:Bacillales	0.182392	0.855275	7	5.70101e-06	4	6.39106e-06
P15	NR	O:Bacteroidales	674.498	0	46812	0.0381251	270964	0.432937
P15	NR	O:Fusobacteriales	0.290469	0.80003	57	4.64225e-05	31	4.95307e-05
P15	NR	O:Sphingomonadales	-1.30155	0.235043	16	1.30309e-05	4	6.39106e-06
P15	NR	O:Rhodobacterales	-2.48896	0.0170821	24	1.95463e-05	3	4.7933e-06
P15	NR	O:Rhizobiales	-5.25292	2.6199e-07	80	6.51544e-05	6	9.58659e-06
P15	NR	O:Desulfovibrionales	-10.1387	8.01309e-24	966	0.000786739	241	0.000385062
P15	NR	O:Enterobacteriales	-288.446	0	153281	0.124837	741	0.00118394
P15	NR	O:Pseudomonadales	-0.732128	0.519782	7	5.70101e-06	2	3.19553e-06
P15	NR	O:Oceanospirillales	-24.9291	1.00817e-136	3060	0.00249216	499	0.000797285
P15	NR	O:Alteromonadales	-19.8132	5.82685e-87	1709	0.00139186	246	0.00039305
P15	NR	O:Pasteurellales	5.13507	4.64528e-07	2	1.62886e-06	17	2.7162e-05
P15	NR	O:Burkholderiales	-37.6356	0	8159	0.00664493	1522	0.0024318
P15	NR	O:Campylobacterales	1.30804	0.235043	3	2.44329e-06	4	6.39106e-06
P15	NR	O:Methanobacteriales	48.3373	0	773	0.000629554	2308	0.00368764
P16	NR	O:Verrucomicrobiales	-26.4187	2.20243e-153	752	0.000851257	3	3.61513e-06
P16	NR	O:Synergistales	-34.5511	3.98133e-261	1273	0.00144102	1	1.20504e-06
P16	NR	O:Actinomycetales	-12.8473	1.614e-37	425	0.000481096	111	0.00013376
P16	NR	O:Bifidobacteriales	18.8623	5.1924e-79	392	0.00044374	1066	0.00128458
P16	NR	O:Coriobacteriales	-41.0798	0	3823	0.0043276	868	0.00104598
P16	NR	O:Streptophyta	-0.847142	0.442714	20	2.26398e-05	14	1.68706e-05
P16	NR	O:CW040	-3.0917	0.0026234	13	1.47159e-05	1	1.20504e-06
P16	NR	O:EW055	-6.56595	7.49668e-11	147	0.000166403	49	5.90472e-05
P16	NR	O:Erysipelotrichales	176.466	0	3306	0.00374236	37062	0.0446614
P16	NR	O:RF39	44.7881	0	5914	0.00669459	11207	0.0135049
P16	NR	O:Clostridiales	-98.2181	0	784683	0.888253	694304	0.836667
P16	NR	O:Lactobacillales	-135.137	0	31211	0.0353305	4745	0.00571794
P16	NR	O:Turicibacterales	-13.7087	1.74042e-42	419	0.000474304	93	0.000112069
P16	NR	O:Gemellales	2.64323	0.0103542	22	2.49038e-05	41	4.94068e-05
P16	NR	O:Bacillales	-11.5257	1.57669e-30	266	0.000301109	51	6.14573e-05
P16	NR	O:Bacteroidales	114.463	0	37298	0.042221	70260	0.0846664
P16	NR	O:Fusobacteriales	-0.760518	0.480052	17	1.92438e-05	12	1.44605e-05
P16	NR	O:Sphingomonadales	-2.24066	0.0302668	8	9.05592e-06	1	1.20504e-06
P16	NR	O:Rhizobiales	-3.29231	0.00137224	112	0.000126783	63	7.59178e-05
P16	NR	O:Desulfovibrionales	-42.2214	0	2647	0.00299638	276	0.000332592
P16	NR	O:Enterobacteriales	-20.3746	6.79528e-92	6107	0.00691306	3779	0.00455386
P16	NR	O:Pseudomonadales	-2.04472	0.047424	18	2.03758e-05	7	8.43531e-06
P16	NR	O:Oceanospirillales	-15.3554	6.75435e-53	887	0.00100408	317	0.000381999
P16	NR	O:Aeromonadales	37.1692	6.91518e-302	1844	0.00208739	4624	0.00557212
P16	NR	O:Alteromonadales	-9.46014	4.69377e-21	486	0.000550147	214	0.000257879
P16	NR	O:Pasteurellales	0.0988995	0.950125	5	5.65995e-06	5	6.02522e-06
P16	NR	O:Vibrionales	0.0625494	0.950125	2	2.26398e-06	2	2.41009e-06
P16	NR	O:Burkholderiales	-12.7891	3.21711e-37	1137	0.00128707	558	0.000672415
P16	NR	O:Methanobacteriales	-164.84	0	28476	0.0322345	10	1.20504e-05
P17	NR	O:Verrucomicrobiales	89.2735	0	234	0.000659686	9786	0.0240042
P17	NR	O:Actinomycetales	18.4676	8.06499e-76	47	0.000132501	529	0.00129759
P17	NR	O:Bifidobacteriales	24.0493	1.95727e-127	15257	0.0430121	22414	0.0549797
P17	NR	O:Coriobacteriales	-32.6305	4.13244e-233	3485	0.00982482	1535	0.00376523
P17	NR	O:mle1:12	0.458131	0.693062	1	2.81917e-06	2	4.90583e-06
P17	NR	O:Streptophyta	5.93142	4.74208e-09	5	1.40959e-05	55	0.00013491
P17	NR	O:CW040	0.793509	0.493247	3	8.45752e-06	6	1.47175e-05
P17	NR	O:EW055	-0.759742	0.497121	11	3.10109e-05	9	2.20762e-05
P17	NR	O:Erysipelotrichales	15.2521	3.18906e-52	11010	0.0310391	15258	0.0374266
P17	NR	O:RF39	54.97	0	1874	0.00528313	7960	0.0195252
P17	NR	O:Anaeroplasmatales	0.177095	0.88907	8	2.25534e-05	10	2.45292e-05
P17	NR	O:Clostridiales	-49.918	0	266571	0.75151	285489	0.700281
P17	NR	O:Lactobacillales	187.514	0	1733	0.00488563	43427	0.106523
P17	NR	O:Turicibacterales	-24.2542	1.49245e-129	1836	0.005176	782	0.00191818
P17	NR	O:Gemellales	8.37554	9.7005e-17	16	4.51068e-05	125	0.000306615
P17	NR	O:Bacillales	1.21766	0.279192	9	2.53726e-05	17	4.16996e-05
P17	NR	O:Flavobacteriales	3.09503	0.0026835	1	2.81917e-06	14	3.43408e-05
P17	NR	O:Sphingobacteriales	2.48923	0.0166985	1	2.81917e-06	10	2.45292e-05
P17	NR	O:Bacteroidales	-199.013	0	39843	0.112324	2925	0.00717478
P17	NR	O:Sphingomonadales	12.1361	1.27462e-33	29	8.1756e-05	251	0.000615682
P17	NR	O:Rhizobiales	3.44832	0.000805844	20	5.63835e-05	55	0.00013491
P17	NR	O:Rhodospirillales	-0.0984847	0.921547	1	2.81917e-06	1	2.45292e-06
P17	NR	O:Desulfovibrionales	-46.5513	0	2094	0.00590335	82	0.000201139
P17	NR	O:Enterobacteriales	-77.8867	0	7352	0.0207266	904	0.00221744
P17	NR	O:Pseudomonadales	6.19025	1.00114e-09	4	1.12767e-05	56	0.000137363
P17	NR	O:Oceanospirillales	49.7402	0	375	0.00105719	3913	0.00959826
P17	NR	O:Acidithiobacillales	-1.1417	0.304293	3	8.45752e-06	1	2.45292e-06
P17	NR	O:Alteromonadales	46.0549	0	263	0.000741442	3202	0.00785424
P17	NR	O:Pasteurellales	-3.67621	0.000355085	89	0.000250906	55	0.00013491
P17	NR	O:Burkholderiales	50.8946	0	2374	0.00669272	8335	0.0204451
P18	NR	O:Verrucomicrobiales	-133.912	0	47198	0.0581503	11806	0.0164106
P18	NR	O:Actinomycetales	-51.7036	0	5184	0.00638695	828	0.00115094
P18	NR	O:Bifidobacteriales	6.96659	5.19527e-12	135	0.000166327	248	0.000344725
P18	NR	O:Coriobacteriales	76.8526	0	786	0.000968392	7109	0.00988165
P18	NR	O:Streptophyta	-9.34512	1.54588e-20	259	0.000319101	70	9.73014e-05
P18	NR	O:CW040	3.36361	0.00107034	13	1.60167e-05	33	4.58707e-05
P18	NR	O:EW055	-27.3274	4.57832e-164	2633	0.00324399	823	0.00114399
P18	NR	O:I025	3.42289	0.000901225	4	4.9282e-06	19	2.64104e-05
P18	NR	O:Erysipelotrichales	29.4965	7.85763e-191	30658	0.0377722	34089	0.0473844
P18	NR	O:RF39	1.47904	0.159004	1	1.23205e-06	4	5.56008e-06
P18	NR	O:Clostridiales	435.765	0	393775	0.485151	592102	0.823034
P18	NR	O:Lactobacillales	-465.48	0	231105	0.284733	7996	0.0111146
P18	NR	O:Turicibacterales	0.547368	0.602969	57	7.02269e-05	56	7.78411e-05
P18	NR	O:Gemellales	-22.2226	4.42609e-109	729	0.000898165	59	8.20112e-05
P18	NR	O:Bacillales	-12.6693	1.64663e-36	324	0.000399184	55	7.64511e-05
P18	NR	O:Flavobacteriales	1.48169	0.159004	17	2.09449e-05	24	3.33605e-05
P18	NR	O:Sphingobacteriales	2.6174	0.0118138	4	4.9282e-06	14	1.94603e-05
P18	NR	O:Bacteroidales	-174.205	0	74492	0.0917779	17741	0.0246603
P18	NR	O:Sphingomonadales	10.4593	2.3625e-25	50	6.16025e-05	200	0.000278004
P18	NR	O:Rhodobacterales	1.47904	0.159004	1	1.23205e-06	4	5.56008e-06
P18	NR	O:Rhizobiales	67.6581	0	976	0.00120248	6277	0.00872516
P18	NR	O:Desulfovibrionales	-16.2996	1.98655e-59	576	0.000709661	109	0.000151512
P18	NR	O:Enterobacteriales	75.2648	0	15073	0.0185707	27830	0.0386843
P18	NR	O:Pseudomonadales	6.08631	1.76063e-09	11	1.35526e-05	57	7.92312e-05
P18	NR	O:Oceanospirillales	46.0747	0	644	0.000793441	3287	0.004569
P18	NR	O:Aeromonadales	-0.976273	0.350858	5	6.16025e-06	2	2.78004e-06
P18	NR	O:Chromatiales	0.085356	0.931978	1	1.23205e-06	1	1.39002e-06
P18	NR	O:Alteromonadales	40.6045	0	390	0.0004805	2342	0.00325543
P18	NR	O:Pasteurellales	-47.3661	0	2540	0.00312941	4	5.56008e-06
P18	NR	O:Vibrionales	1.2006	0.25369	7	8.62435e-06	11	1.52902e-05
P18	NR	O:Neisseriales	-1.52613	0.159004	9	1.10885e-05	3	4.17006e-06
P18	NR	O:Burkholderiales	31.5435	5.87829e-218	3570	0.00439842	6071	0.00843881
P19	NR	O:Verrucomicrobiales	-96.6134	0	8066	0.0113296	33	3.98208e-05
P19	NR	O:Actinomycetales	-9.11764	1.85553e-19	447	0.000627859	259	0.000312533
P19	NR	O:Bifidobacteriales	-117.246	0	14618	0.0205325	1192	0.00143837
P19	NR	O:Coriobacteriales	1.9647	0.0597512	91	0.000127819	138	0.000166523
P19	NR	O:Streptophyta	4.3687	1.81231e-05	5	7.02303e-06	36	4.34409e-05
P19	NR	O:CW040	9.57717	2.62941e-21	46	6.46119e-05	223	0.000269092
P19	NR	O:EW055	5.82099	1.13102e-08	728	0.00102255	1117	0.00134787
P19	NR	O:I025	-4.57111	7.8164e-06	29	4.07336e-05	5	6.03345e-06
P19	NR	O:Erysipelotrichales	43.7064	0	2246	0.00315475	7178	0.00866162
P19	NR	O:RF39	1.25981	0.231708	3	4.21382e-06	8	9.65352e-06
P19	NR	O:Clostridiales	-152.256	0	200939	0.28224	148510	0.179206
P19	NR	O:Lactobacillales	101.231	0	11807	0.0165842	37636	0.045415
P19	NR	O:Turicibacterales	10.6779	3.74612e-26	1	1.40461e-06	136	0.00016411
P19	NR	O:Gemellales	-4.22856	3.24791e-05	227	0.000318846	173	0.000208757
P19	NR	O:Bacillales	-4.69269	4.88717e-06	26	3.65198e-05	3	3.62007e-06
P19	NR	O:Flavobacteriales	1.34209	0.208296	9	1.26415e-05	18	2.17204e-05
P19	NR	O:Sphingobacteriales	1.2033	0.245811	2	2.80921e-06	6	7.24014e-06
P19	NR	O:Bacteroidales	143.487	0	12696	0.0178329	53838	0.0649658
P19	NR	O:Fusobacteriales	24.0606	2.08526e-127	26	3.65198e-05	756	0.000912258
P19	NR	O:Sphingomonadales	3.11024	0.00246419	7	9.83225e-06	28	3.37873e-05
P19	NR	O:Rhodobacterales	-7.24278	9.80614e-13	55	7.72534e-05	4	4.82676e-06
P19	NR	O:Rhizobiales	4.64576	5.78004e-06	248	0.000348342	418	0.000504397
P19	NR	O:Desulfovibrionales	-4.37995	1.81183e-05	41	5.75889e-05	13	1.5687e-05
P19	NR	O:Enterobacteriales	63.7478	0	458355	0.643809	573678	0.692252
P19	NR	O:Pseudomonadales	0.691764	0.489086	15	2.10691e-05	22	2.65472e-05
P19	NR	O:Oceanospirillales	-2.52802	0.0144633	245	0.000344129	226	0.000272712
P19	NR	O:Alteromonadales	-1.08043	0.289948	168	0.000235974	174	0.000209964
P19	NR	O:Burkholderiales	34.07	7.43897e-254	532	0.000747251	2710	0.00327013
P19	NR	O:Methanobacteriales	-6.23299	9.47889e-10	36	5.05658e-05	1	1.20669e-06
